# Supplementary material for: Validation and advantages of using novel RT-qPCR melting curve analysis assays for the identification of SARS-CoV-2 variants
Source: Sci Rep. 2022 Jul 29;12:13069. doi: 10.1038/s41598-022-17339-0 (PMC9338320; doi:10.1038/s41598-022-17339-0)
Supplement: Supplementary file 1 — Supplementary Information. [file 41598_2022_17339_MOESM1_ESM.xlsx]

## Sheet: Ark1
Sample	Date	Ct E	Ct IP2/N1	Ct IP4N/2	Mean Ct	N501Y Assay	E484K Assay	K417N/T Assay	P681H Assay	N439K Assay	Variant Assay	N501Y Seq	E484K Seq	K417N/T Seq	P681H Seq	N439K Seq	Variant seq	comment	N501Y similarity	E484K similarity	K417N/T similarity	P681H similarity	N439K similarity	Variant similarity
1	2020-12-30	33.035	29.621	31.605	31.4203	N	Other	K	P	N	Other	Y	E	K		N	Insufficient		0	0	1		1
2	2021-02-05	23.465	23.895	23.879	23.7463	N	Other	K	P	N	Other	N	E	K	P	N	WT		1	0	1	1	1	0
3	2021-02-05	18.238	18.785	18.387	18.47	N	Other	K	P	N	Other	N	E	K	P	N	WT		1	0	1	1	1	0
4	2021-02-01	33.973	36.598	33.098	34.5563	N	E	K	P	N	WT	N	E	K	P	N	WT		1	1	1	1	1	1
5	2021-01-05	33.723	30.074	31.59	31.7957	N	E	K	P	N	WT						Insufficient
6	2021-01-05	25.441	23.855	25.246	24.8473	N	E	K	P	N	WT						Insufficient
7	2020-12-10	32.223	27.316	29.66	29.733	N	E	K	P	N	WT						Insufficient	cant load data
8	2020-12-11	29.043	22.457	26.777	26.0923	N	E	K	P	N	WT						Insufficient
9	2020-12-11	38.762	29.934	36.105	34.9337	N	E	K	P	N	WT						Insufficient
10	2020-12-14	27.16	21.887	25.262	24.7697	N	E	K	P	N	WT	N	E			N	WT		1	1			1	1
11	2020-12-14	29.988	27.293	28.941	28.7407	N	E	K	P	N	WT	N	E	K	P	N	WT		1	1	1	1	1	1
12	2020-12-14	34.988	29.707	32.559	32.418	N	E	K	P	N	WT	N	E	K	P	N	WT		1	1	1	1	1	1
13	2020-12-15	28.395	25.277	27.379	27.017	N	E	K	P	N	WT	N	E	K	P	N	WT		1	1	1	1	1	1
14	2021-02-09	39.723	35.348	45	40.0237	N		K	P	K	N439K						Insufficient
15	2021-02-10	29.02	29.066	28.684	28.9233	N	E	K	H	N	Other	N	E	K	H	N	Other		1	1	1	1	1	1
16	2021-02-11	43.066	45	45	44.3553	Y		K	H	N	B.1.1.7						Insufficient	cant load data
17	2021-02-17	43.75	43.81	45	44.1867	Y			H	N	B.1.1.7						Insufficient	cant load data
18	2021-02-17	36.316	43.996	13.941	31.4177	Y		K	H	N	B.1.1.7	Y	E	K	H	N	B.1.1.7		1		1	1	1	1
19	2021-02-17	35.215	37.777	32.027	35.0063	N	E	K	P	K	N439K	N	E	K	P	K	N439K		1	1	1	1	1	1
20	2021-02-17	36.199	40.543	31.34	36.0273	N	E	K	P	K	N439K	N	E	K	P	K	N439K		1	1	1	1	1	1
21	2021-02-18	25.473	25.207	24.949	25.2097	N	E	K	P	N	WT	N	E	K	P	N	WT		1	1	1	1	1	1
22	2021-02-18	22.418	23.645	22.309	22.7907	N	K	K	P	N	Other	N	K	K	P	N	Other		1	1	1	1	1	1
23	2021-02-19	45	36.145	45	42.0483	Y	E	K		N	Insufficient						Insufficient	cant load data						1
24	2021-02-21	26.004	24.168	25.246	25.1393	N	E	K	P	K	N439K	N	E	K	P	K	N439K		1	1	1	1	1	1
25	2021-02-23	35.918	36.395	32.27	34.861	N	E			N	WT						Insufficient
26	2021-02-25	40.074	44.465	45	43.1797		E		P	N	WT						Insufficient
27	2021-02-25	37.129	39.684	45	40.6043		E		P	N	WT						Insufficient	cant load data
28	2021-02-25	25.027	22.137	24.707	23.957	N	E	K	P	K	N439K	N	E	K	P	K	N439K		1	1	1	1	1	1
29	2021-02-26	37.066	33.27	45	38.4453	Y	E	K	H	N	B.1.1.7						Insufficient
30	2021-02-26	32.496	33.48	31.379	32.4517	N	K	K	P	N	Other						Insufficient
31	2021-02-28	28.832	27.449	27.816	28.0323	N	E	K	Other	K	Other	N	E	K		K	Insufficient		1	1	1		1
32	2021-02-28	34.59	33.762	32.605	33.6523	N	E	K	Other	K	Other						Insufficient
33	2021-03-03	45	39.879	45	43.293	N	E	K	P	N	WT						Insufficient
34	2021-03-04	36.777	33.418	33.605	34.6	N	E	K	Other	K	Other	Y	E	K		N	Other		0	1	1		0	1
35	2021-03-04	37.629	32.176	33.02	34.275	N	E	K	Other	K	Other						Insufficient
36	2021-03-08	27.465	26.309	26.496	26.7567	N	E	K	P	N	WT	N		K		N	Insufficient		1		1		1
37	2021-03-11	13.449	28.832	27.02	23.1003	N	E	K	P	K	N439K	N	E	K	P	K	N439K		1	1	1	1	1	1
38	2021-03-16	43.8	45	45	44.6	Y	E				Insufficient						Insufficient
39	2021-03-16	33.848	36.715	34.426	34.9963	Y	E	K	H	N	B.1.1.7	Y	E	K		N	Insufficient		1	1	1		1
40	2021-03-23	29.613	28.59	28.855	29.0193	N	K	K	P	N	Other	Y	E	K		N	Insufficient		0	0	1		1
41	2021-03-28	28.645	29.238	28.863	28.9153	Y	E	K	H	N	B.1.1.7	Y	E	K	H	N	B.1.1.7		1	1	1	1	1	1
42	2021-03-29	19.199	20.293	20.324	19.9387	Y	E	K	H	N	B.1.1.7	Y	E	K	H	N	B.1.1.7		1	1	1	1	1	1
43	2021-03-29	26.043	26.371	26.324	26.246	Y	E	K	H	N	B.1.1.7	Y	E	K	H	N	B.1.1.7		1	1	1	1	1	1
44	2021-03-29	25.254	24.73	26.168	25.384	Y	E	K	H	N	B.1.1.7	Y	E	K	H	N	B.1.1.7		1	1	1	1	1	1
45	2021-03-31	26.91	22.723	25.707	25.1133	Y	E	K	H	N	B.1.1.7						Insufficient
46	2021-04-03	15.645	16.855	16.41	16.3033	Y	E	K	H	N	B.1.1.7	Y	E	K	H	N	B.1.1.7		1	1	1	1	1	1
47	2021-04-03	17.285	18.551	17.504	17.78	Y	E	K	H	N	B.1.1.7	Y	E	K	H	N	B.1.1.7		1	1	1	1	1	1
48	2021-04-03	27.184	27.824	27.301	27.4363	Y	E	K	H	N	B.1.1.7	Y	E	K	H	N	B.1.1.7		1	1	1	1	1	1
49	2021-04-03	21.613	22.449	21.816	21.9593	Y	E	K	H	N	B.1.1.7	Y	E	K	H	N	B.1.1.7		1	1	1	1	1	1
50	2021-04-06	25.387	25.738	45	48.0625	Y	E	K	H	N	B.1.1.7	Y	E	K	H	N	B.1.1.7		1	1	1	1	1	1
51	2021-04-06	22.957	24.004	23.73	23.5637	Y	E	K	H	N	B.1.1.7	Y	E	K	H	N	B.1.1.7		1	1	1	1	1	1
52	2021-04-06	26.48	27.855	27.23	27.1883	Y	E	K	H	N	B.1.1.7	Y	E	K	H	N	B.1.1.7		1	1	1	1	1	1
53	2021-04-07	36.816	39.496	45	40.4373	N	K			N	Other						Insufficient
54	2021-04-08	28.168	27.684	28.793	28.215	N	K	K	P	N	Other					N	Insufficient						1
55	2021-04-08	27.02	27.449	27.48	27.3163	Y	E	K	H	N	B.1.1.7	Y	E	K	H	N	B.1.1.7		1	1	1	1	1	1
56	2021-04-08	23.707	23.793	23.973	23.8243	N	K	K	P	N	Other	N	K	K	P	N	Other		1	1	1	1	1	1
57	2021-04-08	23.152	19.527	22.418	21.699	Y	E	K	H	N	B.1.1.7	Y	E	K	H	N	B.1.1.7		1	1	1	1	1	1
58	2021-04-08	18.512	19.809	19.121	19.1473	Y	E	K	H	N	B.1.1.7	Y	E	K	H	N	B.1.1.7		1	1	1	1	1	1
59	2021-04-08	20.309	21.215	20.73	20.7513	Y	E	K	H	N	B.1.1.7	Y	E	K	H	N	B.1.1.7		1	1	1	1	1	1
60	2021-04-08	20.238	21.598	20.832	20.8893	Y	E	K	H	N	B.1.1.7	Y	E	K	H	N	B.1.1.7		1	1	1	1	1	1
61	2021-04-08	26.059	21.645	25.441	24.3817	Y	E	K	H	N	B.1.1.7	Y	E	K	H	N	B.1.1.7		1	1	1	1	1	1
62	2021-04-08	23.738	22.004	23.246	22.996	Y	E	K	H	N	B.1.1.7	Y	E	K		N	Insufficient		1	1	1		1
63	2021-04-08	28.215	24.16	27.41	26.595	Y	E	K	H	N	B.1.1.7	Y	E	K		N	Insufficient		1	1	1		1
64	2021-04-08	41.848	39.66	45	42.1693	Y	E	K	H	N	B.1.1.7	Y	E				Insufficient		1	1
65	2021-04-08	20.691	22.715	21.441	21.6157	Y	E	K	H	N	B.1.1.7	Y	E	K	H	N	B.1.1.7		1	1	1	1	1	1
66	2021-04-08	24.605	23.551	25.285	24.4803	Y	E	K	H	N	B.1.1.7			K			Insufficient				1
67	2021-04-08	26.277	22.785	25.223	24.7617	Y	E	K	H	N	B.1.1.7						Insufficient
68	2021-04-08	20.77	22.73	21.566	21.6887	Y	E	K	H	N	B.1.1.7						Insufficient
69	2021-04-08	17.801	18.949	18.418	18.3893	Y	E	K	H	N	B.1.1.7	Y	E	K	H	N	B.1.1.7		1	1	1	1	1	1
70	2021-04-08	17.66	18.637	18.043	18.1133	Y	E	K	H	N	B.1.1.7	Y	E	K	H	N	B.1.1.7		1	1	1	1	1	1
71	2021-04-08	20.207	20.457	20.84	20.5013	Y	E	K	H	N	B.1.1.7	Y	E	K	H	N	B.1.1.7		1	1	1	1	1	1
72	2021-04-10	21.965	21.949	45	44.457	Y	E	K	H	N	B.1.1.7	Y	E	K	H	N	B.1.1.7		1	1	1	1	1	1
73	2021-04-10	16.371	17.52	17.09	16.9937	Y	E	K	H	N	B.1.1.7	Y	E	K	H	N	B.1.1.7		1	1	1	1	1	1
74	2021-04-10	20.91	23.238	22.559	22.2357	Y	E	K	H	N	B.1.1.7	Y	E	K	H	N	B.1.1.7		1	1	1	1	1	1
75	2021-04-10	18.457	19.91	19.129	19.1653	Y	E	K	H	N	B.1.1.7	Y	E	K	H	N	B.1.1.7		1	1	1	1	1	1
76	2021-04-16	30.199	33.621	28.574	30.798	Y	K	N	P	N	B.1.351	Y	K	N	P	N	B.1.351		1	1	1	1	1	1
77	2021-04-16	30.762	34.496	29.98	31.746	Y	K	N	P	N	B.1.351	Y	K	N	P	N	B.1.351		1	1	1	1	1	1
78	2021-04-16	21.801	23.676	22.387	22.6213	Y	K	N	P	N	B.1.351	Y	K	N	P	N	B.1.351		1	1	1	1	1	1
79	2021-04-16	34.863	37.66	34.465	35.6627	N	K	K	P	N	Other				P		Insufficient					1
80	2021-04-17	30.965	32.09	31.816	21.302	Y	K	N	P	N	B.1.351						Insufficient
81		28.027	28.684	28.723	28.478	N	E	K	P	N	WT	N	E	K	P	N	WT		1	1	1	1	1	1
82		28.84	30.09	29.629	29.5197	N	E	K	P	N	WT	N	E	K	P	N	WT		1	1	1	1	1	1
83	2021-03-01		38	38	45			X			Insufficient			X			Insufficient
84	2021-03-01		16.55	16.13	23.34	Y	E	X	H	N	B.1.1.7	Y	E	X	H	N	B.1.1.7		1	1		1	1	1
85	2021-03-01		26.27	25.56	32.915	Y	E	X			Insufficient			X			Insufficient
86	2021-03-02		19.4	16.96	25.18		E	X	H	N	Insufficient	Y	E	X	H	N	B.1.1.7			1		1	1
87	2021-03-02		30.15	27.93	36.04	Y		X	H		Insufficient			X			Insufficient
88	2021-03-02		11.95	10.18	18.065	Y	E	X	H	N	B.1.1.7	Y	E	X	H	N	B.1.1.7		1	1		1	1	1
89	2021-03-02		14.39	13.7	21.045	Y	E	X	H	N	B.1.1.7	Y	E	X	H	N	B.1.1.7		1	1		1	1	1
90	2021-03-02		30.75	29.11	36.93			X			Insufficient			X			Insufficient
91	2021-03-02		14.56	14.2	21.38	Y	E	X	H	N	B.1.1.7	Y	E	X	H	N	B.1.1.7		1	1		1	1	1
92	2021-03-02		15.28	14.74	22.01	Y	E	X	H	N	B.1.1.7	Y	E	X	H	N	B.1.1.7		1	1		1	1	1
93	2021-03-02		21.27	20.48	27.875	Y	E	X	H	N	B.1.1.7	Y	E	X	H	N	B.1.1.7		1	1		1	1	1
94	2021-03-03		19.96	19.45	26.705	Y	E	X	H	N	B.1.1.7	Y	E	X	H	N	B.1.1.7		1	1		1	1	1
95	2021-03-03		17.88	17.2	24.54	Y	E	X	H	N	B.1.1.7	Y	E	X	H	N	B.1.1.7		1	1		1	1	1
96	2021-03-04		26.25	25.48	32.865		E	X	H	N	Insufficient	Y	E	X	H	N	B.1.1.7			1		1	1
97	2021-03-05		11.66	11.47	18.565	Y	E	X	H	N	B.1.1.7	Y	E	X	H	N	B.1.1.7		1	1		1	1	1
98	2021-03-05		29.53	28.69	36.11	Y	E	X			Insufficient	Y	E	X	H		Insufficient		1	1			1
99	2021-03-05		18.55	18.23	25.39	N	K	X	P	N	Other	N	K	X	P	N	Other		1	1		1	1	1
100	2021-03-05		12.2	12.04	19.12	Y	E	X	H	N	B.1.1.7	Y	E	X	H	N	B.1.1.7		1	1		1	1	1
101	2021-03-05		12.65	12.13	19.39	Y	E	X	H	N	B.1.1.7	Y	E	X	H	N	B.1.1.7		1	1		1	1	1
102	2021-03-06		25.47	24.66	32.065	Y	E	X	H	N	B.1.1.7	Y	E	X	H	N	B.1.1.7		1	1		1	1	1
103	2021-03-06		34.67	N/A	41.67			X			Insufficient	Y	E	X			Insufficient
104	2021-03-07		11.04	10.18	17.61	Y	E	X	H	N	B.1.1.7	Y	E	X	H	N	B.1.1.7		1	1		1	1	1
105	2021-03-07		15.54	15.07	22.305	Y	E	X	H	N	B.1.1.7	Y	E	X	H	N	B.1.1.7		1	1		1	1	1
106	2021-03-07		27.93	28.05	34.99	Y	E	X	H		B.1.1.7	Y	E	X	H	N	B.1.1.7		1	1		1		1
107	2021-03-07		18.55	17.11	24.83	Y	E	X	H	N	B.1.1.7	Y	E	X	H	N	B.1.1.7		1	1		1	1	1
108	2021-03-07		15.72	14.17	21.945	Y	E	X	H	N	B.1.1.7	Y	E	X	H	N	B.1.1.7		1	1		1	1	1
109	2021-03-07		19.41	19	26.205	Y	E	X	H	N	B.1.1.7	Y	E	X	H	N	B.1.1.7		1	1		1	1	1
110	2021-03-07		20.5	20.08	27.29	N	E	X	P	N	WT	N	E	X	P	N	WT		1	1		1	1	1
111	2021-03-08		14.63	14.35	21.49	N	E	X	P	N	WT	N	E	X	P	N	WT		1	1		1	1	1
112	2021-03-08		13.53	12.9	20.215	Y	E	X	H	N	B.1.1.7	Y	E	X	H	N	B.1.1.7		1	1		1	1	1
113	2021-03-08		18.23	17.97	25.1	Y	E	X	H	N	B.1.1.7	Y	E	X	H	N	B.1.1.7		1	1		1	1	1
114	2021-03-08		24	23.5	30.75	Y	E	X	H	N	B.1.1.7	Y	E	X	H	N	B.1.1.7		1	1		1	1	1
115	2021-03-08		14.38	13.67	21.025	Y	E	X	H	N	B.1.1.7	Y	E	X	H	N	B.1.1.7		1	1		1	1	1
116	2021-03-08		24.28	24.06	31.17	Y	E	X	H	N	B.1.1.7	Y	E	X	H	N	B.1.1.7		1	1		1	1	1
117	2021-03-08		35.35	N/A	42.35		E	X			Insufficient			X			Insufficient		1			1	1	1
118	2021-03-09		18.17	13.47	22.82	Y	E	X	H	N	B.1.1.7	Y	E	X	H	N	B.1.1.7		1	1		1	1	1
119	2021-03-09		N/A	29.44	36.44	N	K	X		N	Insufficient	N		X		N	Insufficient		1			1	1	1
120	2021-03-09		25.08	25.04	32.06	Y	E	X	H	N	B.1.1.7	Y	E	X	H	N	B.1.1.7		1	1		1	1	1
121	2021-03-09		N/A	32.31	39.31	N	K	X			Insufficient	N		X			Insufficient		1
122	2021-03-10		13.58	12.94	20.26	Y	E	X	H	N	B.1.1.7	Y	E	X	H	N	B.1.1.7		1	1		1	1	1
123	2021-03-11		31.36	29.11	37.235	N	E	X	P	N	WT			X			Insufficient
124	2021-03-11		20.67	19.17	26.92	Y	E	X	H	N	B.1.1.7	Y	E	X	H	N	B.1.1.7		1	1		1	1	1
125	2021-03-11		30.89	27.52	36.205	N	E	X	P	N	WT			X			Insufficient
126	2021-03-12		34.52	35.15	41.835	N	E	X		N	Insufficient			X			Insufficient
127	2021-03-12		20.4	20.04	27.22	Y	E	X	H	N	B.1.1.7			X			Insufficient
128	2021-03-12		19.03	18.48	25.755	Y	E	X	H	N	B.1.1.7	Y		X			Insufficient		1
129	2021-03-12		22.65	21.42	29.035	Y	E	X	H	N	B.1.1.7			X			Insufficient
130	2021-03-12		21.37	20.58	27.975	Y	E	X	H	N	B.1.1.7			X			Insufficient
131	2021-03-12		N/A	32.09	39.09	N		X	P		B.1.1.7			X			Insufficient
132	2021-03-12		25.76	23.04	31.4	Y	E	X	H	N	B.1.1.7			X			Insufficient
133	2021-03-12		23.77	23.09	30.43	Y	E	X	H		B.1.1.7			X			Insufficient
134	2021-03-13		24.66	23.63	31.145	Y	E	X	H		B.1.1.7	Y	E	X	H	N	B.1.1.7		1	1		1		1
135	2021-03-13		17.28	16.61	23.945	Y	E	X	H		B.1.1.7	Y	E	X	H	N	B.1.1.7		1	1		1		1
136	2021-03-13		24.91	24.69	31.8	Y	E	X	H		B.1.1.7	Y	E	X	H	N	B.1.1.7		1	1		1		1
137	2021-03-13		26.09	25.9	32.995	Y	E	X	H		B.1.1.7	Y	E	X	H	N	B.1.1.7		1	1		1		1
138	2021-03-13		18.23	17.64	24.935	Y	E	X	H		B.1.1.7	Y	E	X	H	N	B.1.1.7		1	1		1		1
139	2021-03-13		20.67	19.62	27.145	Y	E	X	H		B.1.1.7	Y	E	X	H	N	B.1.1.7		1	1		1		1
140	2021-03-13		19.37	18.29	25.83	Y	E	X	H		B.1.1.7	Y	E	X	H	N	B.1.1.7		1	1		1		1
141	2021-03-13		22.85	22.03	29.44	Y	E	X	H	N	B.1.1.7	Y	E	X	H	N	B.1.1.7		1	1		1	1	1
142	2021-03-14		10.91	10.13	17.52	Y	E	X	H	N	B.1.1.7	Y	E	X	H	N	B.1.1.7		1	1		1	1	1
143	2021-03-14		21.42	20.59	28.005	Y	E	X	H	N	B.1.1.7	Y	E	X	H	N	B.1.1.7		1	1		1	1	1
144	2021-03-14		13.48	13.1	20.29	Y	E	X	H	N	B.1.1.7	Y	E	X	H	N	B.1.1.7		1	1		1	1	1
145	2021-03-14		14.48	14.33	21.405	N	E	X	P	K	N439K	N	E	X	P	K	N439K		1	1		1	1	1
146	2021-03-14		34.12	27.86	37.99	N	E	X	P	N	WT	N	E	X	P	N	WT		1	1		1	1	1
147	2021-03-14		16.65	15.49	23.07	Y	E	X	H	N	B.1.1.7	Y	E	X	H	N	B.1.1.7		1	1		1	1	1
148	2021-03-15		26.75	25.67	33.21	Y	E	X	H	N	B.1.1.7	Y		X	H	N	B.1.1.7		1			1	1	1
149	2021-03-15		17.12	16.53	23.825	Y	E	X	H	N	B.1.1.7	Y	E	X	H	N	B.1.1.7		1	1		1	1	1
150	2021-03-15		13.14	12.72	19.93	Y	E	X	H	N	B.1.1.7	Y	E	X	H	N	B.1.1.7		1	1		1	1	1
151	2021-03-15		16.18	15.56	22.87	Y	E	X	H	N	B.1.1.7	Y	E	X	H	N	B.1.1.7		1	1		1	1	1
152	2021-03-15		17.16	16.31	23.735	Y	E	X	H	N	B.1.1.7	Y	E	X	H	N	B.1.1.7		1	1		1	1	1
153	2021-03-15		20.69	20.54	27.615	Y	E	X	H	N	B.1.1.7	Y	E	X	H	N	B.1.1.7		1	1		1	1	1
154	2021-03-15		15.15	14.7	21.925	Y	E	X	H	N	B.1.1.7	Y	E	X	H	N	B.1.1.7		1	1		1	1	1
155	2021-03-15		15.03	14.23	21.63	Y	E	X	H	N	B.1.1.7	Y	E	X	H	N	B.1.1.7		1	1		1	1	1
156	2021-03-15		28.11	27.27	34.69	Y	E	X	H	N	B.1.1.7	Y	E	X	H		B.1.1.7		1	1		1		1
157	2021-03-15		13.21	12.94	20.075	Y	E	X	H	N	B.1.1.7	Y	E	X	H	N	B.1.1.7		1	1		1	1	1
158	2021-03-15		34.16	N/A	41.16		E	X		N	Insufficient	Y	E	X		N	Insufficient			1			1
159	2021-03-15		34.29	26.93	37.61	Y	E	X		N	Insufficient	Y	E	X	H	N	B.1.1.7		1	1			1
160	2021-03-15		25.1	23.5	31.3	Y	E	X	H	N	B.1.1.7	Y	E	X	H	N	B.1.1.7		1	1		1	1	1
161	2021-03-16		23.34	22.38	29.86	Y	E	X	H	N	B.1.1.7	Y	E	X	H	N	B.1.1.7		1	1		1	1	1
162	2021-03-16		16.16	15.23	22.695	Y	E	X	H		B.1.1.7	Y	E	X	H	N	B.1.1.7		1	1		1		1
163	2021-03-16		24.18	23.52	30.85	Y	E	X	H		B.1.1.7	Y	E	X	H	N	B.1.1.7		1	1		1		1
164	2021-03-16		9.66	9.17	16.415	Y	E	X	H	N	B.1.1.7	Y	E	X	H	N	B.1.1.7		1	1		1	1	1
165	2021-03-16		26.02	25.05	32.535		E	X		N		Y	E	X	H	N	B.1.1.7			1			1
166	2021-03-16		22.1	20.99	28.545	Y	E	X	H	N	B.1.1.7	Y	E	X	H	N	B.1.1.7		1	1		1	1	1
167	2021-03-16		15.49	14.98	22.235	Y	E	X	H	N	B.1.1.7	Y	E	X	H	N	B.1.1.7		1	1		1	1	1
168	2021-03-17		17.36	16.7	24.03	Y		X	H	N	B.1.1.7	Y	E	X	H	N	B.1.1.7		1			1	1	1
169	2021-03-17		N/A	32.11	39.11		E	X			Insufficient			X			Insufficient
170	2021-03-18		35.69	27.97	38.83	Y	E	X	H	N	B.1.1.7			X			Insufficient
171	2021-03-18		25.29	24.55	31.92	Y	E	X	H	N	B.1.1.7	Y	E	X	H	N	B.1.1.7		1	1		1	1	1
172	2021-03-18		19.14	18.2	25.67	Y	E	X	H	N	B.1.1.7	Y	E	X	H	N	B.1.1.7		1	1		1	1	1
173	2021-03-18		22.91	22.71	29.81	Y	E	X	H	N	B.1.1.7	Y	E	X	H	N	B.1.1.7		1	1		1	1	1
174	2021-03-18		15.44	14.87	22.155	Y	E	X	H	N	B.1.1.7	Y	E	X	H	N	B.1.1.7		1	1		1	1	1
175	2021-03-18		16.11	14.95	22.53	Y	E	X	H	N	B.1.1.7	Y	E	X	H	N	B.1.1.7		1	1		1	1	1
176	2021-03-18		21.22	20.47	27.845	Y	E	X	H	N	B.1.1.7	Y	E	X	H	N	B.1.1.7		1	1		1	1	1
177	2021-03-18		15.15	14.05	21.6	Y	E	X	H	N	B.1.1.7	Y	E	X	H	N	B.1.1.7		1	1		1	1	1
178	2021-03-18		22.34	20.73	28.535	Y	E	X	H	N	B.1.1.7	Y	E	X	H	N	B.1.1.7		1	1		1	1	1
179	2021-03-18		25.13	24.34	31.735	Y	E	X	H	N	B.1.1.7	Y	E	X	H	N	B.1.1.7		1	1		1	1	1
180	2021-03-18		17.25	16.44	23.845	Y	E	X	H	N	B.1.1.7	Y		X			Insufficient		1
181	2021-03-18		17.74	16.8	24.27	Y	E	X	H	N	B.1.1.7	Y	E	X	H	N	B.1.1.7		1	1		1	1	1
182	2021-03-18		32	31.48	38.74	N	E	X	P	N	WT			X			Insufficient
183	2021-03-18		N/A	N/A	#DIV/0!			X			Insufficient	Y	E	X		N	Insufficient
184	2021-03-18		15.72	15.13	22.425	Y	E	X	H	N	B.1.1.7	Y	E	X	H	N	B.1.1.7		1	1		1	1	1
185	2021-03-18		N/A	31.52	38.52			X			Insufficient			X			Insufficient
186	2021-03-18		20.82	19.73	27.275	Y	E	X	H	N	B.1.1.7	Y	E	X	H	N	B.1.1.7		1	1		1	1	1
187	2021-03-19		17.26	16.47	23.865	Y	E	X	H	N	B.1.1.7	Y	E	X	H	N	B.1.1.7		1	1		1	1	1
188	2021-03-19		20.27	19.37	26.82	Y	E	X	H	N	B.1.1.7	Y	E	X	H	N	B.1.1.7		1	1		1	1	1
189	2021-03-19		12.35	11.88	19.115	Y	E	X	H	N	B.1.1.7			X		N	Insufficient						1
190	2021-03-19		13.53	13.06	20.295	Y	E	X	H	N	B.1.1.7	Y	E	X	H	N	B.1.1.7		1	1		1	1	1
191	2021-03-20		16.49	15.44	22.965	Y		X	H	N	B.1.1.7	Y	E	X	H	N	B.1.1.7		1			1	1	1
192	2021-03-20		23.45	22.94	30.195	Y	E	X	H	N	B.1.1.7			X			Insufficient
193	2021-03-20		17.63	17.09	24.36	Y	E	X	H	N	B.1.1.7	Y		X			Insufficient		1
194	2021-03-20		15.37	15.08	22.225	Y	E	X	H	N	B.1.1.7			X			Insufficient
195	2021-03-21		16.02	14.88	22.45	Y	E	X	H	N	B.1.1.7	Y	E	X	H	N	B.1.1.7		1	1		1	1	1
196	2021-03-21		14.35	13.43	20.89	Y	E	X	H	N	B.1.1.7	Y	E	X	H	N	B.1.1.7		1	1		1	1	1
197	2021-03-21		17.43	17.11	24.27	Y	E	X	H	N	B.1.1.7			X			Insufficient
198	2021-03-21		28.01	27.34	34.675		E	X			Insufficient			X			Insufficient
199	2021-03-21		14.59	14.11	21.35	N	E	X	P	N	WT	N	E	X		N	Insufficient		1	1			1
200	2021-03-22		21.71	20.95	28.33	Y	E	X	H		B.1.1.7			X			Insufficient
201	2021-03-22		10.66	9.97	17.315	Y	E	X	H	N	B.1.1.7	Y	E	X	H	N	B.1.1.7		1	1		1	1	1
202	2021-03-22		23.03	21.94	29.485	Y	E	X	H		B.1.1.7	Y	E	X	H	N	B.1.1.7		1	1		1		1
203	2021-03-22		13.45	13.13	20.29	Y	E	X	H	N	B.1.1.7	Y	E	X	H	N	B.1.1.7		1	1		1	1	1
204	2021-03-22		18.02	16.93	24.475	Y	E	X	H	N	B.1.1.7			X			Insufficient
205	2021-03-22		27.52	25.88	33.7			X			Insufficient			X			Insufficient
206	2021-03-22		23.72	22.51	30.115		E	X		N	Insufficient		E	X	P		Insufficient			1
207	2021-03-22		28.57	26.22	34.395	Y	E	X			Insufficient			X			Insufficient
208	2021-03-22		22.83	22.06	29.445	Y	E	X	H	N	B.1.1.7	Y	E	X	H	N	B.1.1.7		1	1		1	1	1
209	2021-03-22		14.8	14.23	21.515	Y	E	X	H	N	B.1.1.7	Y	E	X	H	N	B.1.1.7		1	1		1	1	1
210	2021-03-23		19.48	18.78	26.13	Y	E	X	H		B.1.1.7	Y	E	X	H	N	B.1.1.7		1	1		1		1
211	2021-03-23		30.11	28.33	36.22	Y	E	X	H		B.1.1.7			X			Insufficient
212	2021-03-23		21.24	20.16	27.7	Y	E	X	H		B.1.1.7	Y	E	X	H	N	B.1.1.7		1	1		1		1
213	2021-03-23		34.38	29.54	38.96		E	X			Insufficient			X			Insufficient
214	2021-03-23		26.64	24.35	32.495	N	E	X	P		WT	N	E	X	P	N	WT		1	1		1		1
215	2021-03-23		13.8	13.25	20.525	Y	E	X	H	N	B.1.1.7	Y	E	X	H	N	B.1.1.7		1	1		1	1	1
216	2021-03-23		18.81	17.1	24.955	Y	E	X	H	N	B.1.1.7	Y	E	X	H	N	B.1.1.7		1	1		1	1	1
217	2021-03-23		28.14	26.74	34.44	Y	E	X	H		B.1.1.7	Y	E	X	H	N	B.1.1.7		1	1		1		1
218	2021-03-23		31.6	N/A	38.6	Y	E	X	H		B.1.1.7			X			Insufficient
219	2021-03-23		28.95	27.05	35		E	X	H	N	Insufficient			X	H		Insufficient					1
220	2021-03-23		20.36	19.27	26.815	Y	E	X	H	N	B.1.1.7	Y	E	X	H	N	B.1.1.7		1	1		1	1	1
221	2021-03-23		14.9	13.67	21.285	Y	E	X	H	N	B.1.1.7	Y	E	X	H	N	B.1.1.7		1	1		1	1	1
222	2021-03-23		N/A	29.82	36.82		E	X			Insufficient			X			Insufficient
223	2021-03-23		15.44	14.35	21.895	Y	E	X	H	N	B.1.1.7	Y	E	X	H	N	B.1.1.7		1	1		1	1	1
224	2021-03-23		31.95	28.53	37.24		E	X			Insufficient			X			Insufficient
225	2021-03-24		24.44	23.38	30.91	Y	E	X	H	N	B.1.1.7	Y	E	X	H	N	B.1.1.7		1	1		1	1	1
226	2021-03-24		19.7	18.28	25.99	Y	E	X	H	N	B.1.1.7	Y	E	X	H	N	B.1.1.7		1	1		1	1	1
227	2021-03-24		24.33	23.15	30.74	Y	E	X	H	N	B.1.1.7	Y	E	X	H	N	B.1.1.7		1	1		1	1	1
228	2021-03-24		32.44	27.09	36.765	Y	E	X		N	Insufficient			X			Insufficient
229	2021-03-24		21.53	20.12	27.825	Y	E	X	H	N	B.1.1.7	Y	E	X	H	N	B.1.1.7		1	1		1	1	1
230	2021-03-24		21.32	19.9	27.61	Y	E	X	H	N	B.1.1.7	Y	E	X	H	N	B.1.1.7		1	1		1	1	1
231	2021-03-24		29.72	28.55	36.135	Y	E	X	H	N	B.1.1.7	Y	E	X	H	N	B.1.1.7		1	1		1	1	1
232	2021-03-24		15.18	14.39	21.785	Y	E	X	H	N	B.1.1.7	Y	E	X			Insufficient		1	1
233	2021-03-24		29.26	27.14	35.2	Y	E	X	H		B.1.1.7	Y	E	X	H	N	B.1.1.7		1	1		1		1
234	2021-03-25		20.58	19.25	26.915	Y	E	X	H		B.1.1.7	Y	E	X	H	N	B.1.1.7		1	1		1		1
235	2021-03-25		14.66	14.11	21.385	Y	E	X	H		B.1.1.7	Y	E	X	H	N	B.1.1.7		1	1		1		1
236	2021-03-25		22.49	21.35	28.92	Y	E	X	H		B.1.1.7	Y	E	X	H	N	B.1.1.7		1	1		1		1
237	2021-03-25		11.11	10.16	17.635	Y	E	X	H	N	B.1.1.7	Y	E	X	H	N	B.1.1.7		1	1		1	1	1
238	2021-03-25		33.04	30.91	38.975	Y		X	H		B.1.1.7	Y	E	X	H		B.1.1.7		1			1	1	1
239	2021-03-25		19.04	18.21	25.625	Y	E	X	H		B.1.1.7	Y	E	X	H	N	B.1.1.7		1	1		1		1
240	2021-03-25		9.7	7.09	15.395	Y	E	X	H	N	B.1.1.7	Y	E	X	H	N	B.1.1.7		1	1		1	1	1
241	2021-03-25		20.91	20	27.455	Y	E	X	H	N	B.1.1.7	Y	E	X	H	N	B.1.1.7		1	1		1	1	1
242	2021-03-25		N/A	32.14	39.14		E	X			Insufficient			X			Insufficient
243	2021-03-25		30.66	28.04	36.35		E	X			Insufficient	Y	E	X	H	N	B.1.1.7			1
244	2021-03-26		27.79	26.4	34.095		E	X			Insufficient	Y	E	X	H	N	B.1.1.7			1
245	2021-03-26		16.36	15.2	22.78	Y	E	X	H		B.1.1.7	Y	E	X	H	N	B.1.1.7		1	1		1		1
246	2021-03-26		17.4	16.57	23.985	Y	E	X	H	N	B.1.1.7	Y	E	X	H	N	B.1.1.7		1	1		1	1	1
247	2021-03-26		11.87	11.28	18.575	Y	E	X	H	N	B.1.1.7	Y	E	X	H	N	B.1.1.7		1	1		1	1	1
248	2021-03-26		22.85	21.19	29.02		E	X		N	Insufficient	Y	E	X	H	N	B.1.1.7			1			1
249	2021-03-26		12.73	12.21	19.47	Y	E	X	H	N	B.1.1.7	Y	E	X	H	N	B.1.1.7		1	1		1	1	1
250	2021-03-26		14.32	13.4	20.86	Y	E	X	H		B.1.1.7	Y	E	X	H	N	B.1.1.7		1	1		1		1
251	2021-03-26		14.97	13.52	21.245	Y	E	X	H	N	B.1.1.7	Y	E	X	H	N	B.1.1.7		1	1		1	1	1
252	2021-03-27		27.75	25.98	33.865			X			Insufficient	Y	E	X	H	N	B.1.1.7
253	2021-03-27		15.46	14.44	21.95	Y	E	X	H	N	B.1.1.7	Y	E	X	H	N	B.1.1.7		1	1		1	1	1
254	2021-03-27		28.63	27.11	34.87			X			Insufficient	Y	E	X	H	N	B.1.1.7
255	2021-03-27		15.81	14.13	21.97	Y	E	X	H	N	B.1.1.7	Y	E	X	H	N	B.1.1.7		1	1		1	1	1
256	2021-03-28		22.32	21.38	28.85	Y	E	X	H	N	B.1.1.7	Y	E	X	H	N	B.1.1.7		1	1		1	1	1
257	2021-03-28		27.77	26.05	33.91	Y	E	X	H		B.1.1.7	Y	E	X	H	N	B.1.1.7		1	1		1		1
258	2021-03-28		18.29	17.05	24.67	Y	E	X	H	N	B.1.1.7	Y	E	X	H	N	B.1.1.7		1	1		1	1	1
259	2021-03-28		19.62	19.01	26.315	Y	E	X	H	N	B.1.1.7	Y	E	X	H	N	B.1.1.7		1	1		1	1	1
260	2021-03-29		13.54	12.86	20.2	Y	E	X	H	N	B.1.1.7	Y	E	X	H	N	B.1.1.7		1	1		1	1	1
261	2021-03-29		29.54	27.06	35.3	Y	E	X	H	N	B.1.1.7	Y	E	X	H	N	B.1.1.7		1	1		1	1	1
262	2021-03-29		13.43	12.59	20.01	Y	E	X	H	N	B.1.1.7	Y	E	X	H	N	B.1.1.7		1	1		1	1	1
263	2021-03-29		19.95	18.86	26.405	Y	E	X	H	N	B.1.1.7	Y	E	X	H	N	B.1.1.7		1	1		1	1	1
264	2021-03-29		30.84	28.43	36.635		E	X		N	Insufficient	Y	E	X	H	N	B.1.1.7
265	2021-03-29		29.9	29.26	36.58		E	X		N	Insufficient	Y	E	X	H	N	B.1.1.7
266	2021-03-29		23.57	22.58	30.075	Y	E	X	H	N	B.1.1.7	Y	E	X	H		Insufficient		1	1		1
267	2021-03-29		26.46	25.13	32.795	Y	E	X	H	N	B.1.1.7	Y	E	X	H	N	B.1.1.7		1	1		1	1	1
268	2021-03-29		6.28	4.28	12.28	Y	E	X	H	N	B.1.1.7	Y	E	X	H	N	B.1.1.7		1	1		1	1	1
269	2021-03-29		29.52	25.39	34.455	Y	E	X	H	N	B.1.1.7	Y	E	X	H	N	B.1.1.7		1	1		1	1	1
270	2021-03-30		18.4	17.35	24.875	Y	E	X	P	N	Insufficient	Y	E	X	H	N	B.1.1.7		1	1		0	1	0
271	2021-03-30		13.18	12.45	19.815	Y	E	X	H	N	B.1.1.7	Y	E	X	H	N	B.1.1.7		1	1		1	1	1
272	2021-03-30		10.69	10.39	17.54	Y	E	X	H	N	B.1.1.7	Y	E	X	H	N	B.1.1.7		1	1		1	1	1
273	2021-03-30		27.39	26.48	33.935	Y	E	X	H	N	B.1.1.7	Y		X			Insufficient		1
274	2021-03-30		24.38	23.04	30.71	Y	E	X	H	N	B.1.1.7	Y	E	X	H	N	B.1.1.7		1	1		1	1	1
275	2021-03-30		20.8	19.85	27.325	Y	E	X	H	N	B.1.1.7	Y	E	X	H	N	B.1.1.7		1	1		1	1	1
276	2021-03-30		21.23	20.31	27.77	Y	E	X	H	N	B.1.1.7	Y	E	X	H	N	B.1.1.7		1	1		1	1	1
277	2021-03-30		29.74	28.65	36.195	Y	E	X	H	N	B.1.1.7	Y	E	X	H	N	B.1.1.7		1	1		1	1	1
278	2021-03-30		17.48	16.49	23.985	Y	E	X	H	N	B.1.1.7	Y	E	X	H	N	B.1.1.7		1	1		1	1	1
279	2021-03-30		15.09	13.9	21.495	Y	E	X	H	N	B.1.1.7	Y	E	X	H	N	B.1.1.7		1	1		1	1	1
280	2021-03-30		17.21	16.34	23.775	Y	E	X	H	N	B.1.1.7	Y	E	X	H	N	B.1.1.7		1	1		1	1	1
281	2021-03-30		N/A	30.11	37.11		E	X			Insufficient			X			Insufficient
282	2021-03-30		32.81	28.48	37.645	Y	E	X	H		B.1.1.7	Y	E	X	H	N	B.1.1.7		1	1		1		1
283	2021-03-30		35.18	31.31	40.245	Y	E	X	H		B.1.1.7			X			Insufficient
284	2021-03-31		22.12	20.18	28.15	N	E	X	P	N	WT	N	E	X	P	N	WT		1	1		1	1	1
285	2021-03-31		24.05	23.17	30.61		E	X		N	Insufficient	Y	E	X	H	N	B.1.1.7			1			1
286	2021-03-31		22.35	20.65	28.5	Y	E	X	H		B.1.1.7	Y	E	X	H	N	B.1.1.7		1	1		1		1
287	2021-03-31		10.25	9.69	16.97	Y	E	X	H	N	B.1.1.7	Y	E	X	H	N	B.1.1.7		1	1		1	1	1
288	2021-03-31		17.22	16.02	23.62	Y	E	X	H	N	B.1.1.7	Y	E	X	H	N	B.1.1.7		1	1		1	1	1
289	2021-03-31		23.42	22.37	29.895	Y	E	X	H	N	B.1.1.7	Y	E	X	H	N	B.1.1.7		1	1		1	1	1
290	2021-04-01		15.53	13.77	21.65	Y	E	X	H	N	B.1.1.7	Y	E	X	H	N	B.1.1.7		1	1		1	1	1
291	2021-04-01		35.36	27.67	38.515		E	X		N	Insufficient			X			Insufficient
292	2021-04-01		14.11	13.24	20.675	Y	E	X	H	N	B.1.1.7	Y	E	X	H	N	B.1.1.7		1	1		1	1	1
293	2021-04-01		32.31	29.24	37.775		E	X		N	Insufficient			X			Insufficient
294	2021-04-02		18.46	17.93	25.195	Y	E	X	H	N	B.1.1.7	Y	E	X	H	N	B.1.1.7		1	1		1	1	1
295	2021-04-02		26.83	25.76	33.295		E	X			Insufficient	Y	E	X	H	N	B.1.1.7			1
296	2021-04-02		30.91	29.97	37.44		E	X			Insufficient	Y	E	X	H	N	B.1.1.7			1
297	2021-04-02		22.33	21.15	28.74	Y	E	X	H	N	B.1.1.7	Y	E	X	H	N	B.1.1.7		1	1		1	1	1
298	2021-04-02		24.02	22.9	30.46		E	X	H	N	Insufficient	Y	E	X	H	N	B.1.1.7			1		1	1
299	2021-04-02		19.3	18.58	25.94	Y	E	X	H	N	B.1.1.7	Y	E	X	H	N	B.1.1.7		1	1		1	1	1
300	2021-04-03		26.77	25.89	33.33		E	X		N	Insufficient	Y	E	X	H	N	B.1.1.7			1			1
301	2021-04-03		23.09	22.07	29.58	Y	E	X	H	N	B.1.1.7	Y	E	X	H	N	B.1.1.7		1	1		1	1	1
302	2021-04-03		22.47	21.71	29.09	Y	E	X	H	N	B.1.1.7	Y	E	X	H	N	B.1.1.7		1	1		1	1	1
303	2021-04-03		18	17.34	24.67	Y	E	X	H	N	B.1.1.7	Y	E	X	H	N	B.1.1.7		1	1		1	1	1
304	2021-04-03		27.82	27.18	34.5			X			Insufficient			X			Insufficient
305	2021-04-03		23.11	22.23	29.67			X			Insufficient			X			Insufficient
306	2021-04-04		19.35	18.31	25.83	Y	E	X	H	N	B.1.1.7	Y	E	X	H	N	B.1.1.7		1	1		1	1	1
307	2021-04-04		16.97	16.21	23.59	Y	E	X	H	N	B.1.1.7	Y	E	X	H	N	B.1.1.7		1	1		1	1	1
308	2021-04-04		28.46	27.43	34.945			X			Insufficient			X			Insufficient
309	2021-04-04		14.24	13.29	20.765	Y	E	X	H	N	B.1.1.7	Y	E	X	H	N	B.1.1.7		1	1		1	1	1
310	2021-04-04		26.48	26.04	33.26	Y	E	X	H	N	B.1.1.7	Y	E	X	H	N	B.1.1.7		1	1		1	1	1
311	2021-04-04		11.81	11.07	18.44	Y	E	X	H	N	B.1.1.7	Y	E	X	H	N	B.1.1.7		1	1		1	1	1
312	2021-04-05		26.09	24.82	32.455	Y	E	X	H	N	B.1.1.7	Y	E	X	H	N	B.1.1.7		1	1		1	1	1
313	2021-04-05		27.04	26.14	33.59	Y	E	X		N	Insufficient	Y	E	X	H	N	B.1.1.7		1	1			1
314	2021-04-05		20.35	19.27	26.81	Y	E	X	H	N	B.1.1.7	Y	E	X	H	N	B.1.1.7		1	1		1	1	1
315	2021-04-05		17.43	16.95	24.19	Y	E	X	H	N	B.1.1.7	Y	E	X	H	N	B.1.1.7		1	1		1	1	1
316	2021-04-05		26.21	24.91	32.56	Y	E	X	H	N	B.1.1.7			X			Insufficient
317	2021-04-05		12.6	11.38	18.99	Y	E	X	H	N	B.1.1.7	Y	E	X	H	N	B.1.1.7		1	1		1	1	1
318	2021-04-06		25.15	23.86	31.505	Y	E	X	H	N	B.1.1.7	Y	E	X	H	N	B.1.1.7		1	1		1	1	1
319	2021-04-06		25.31	23.91	31.61	Y	E	X	H	N	B.1.1.7	Y	E	X	H	N	B.1.1.7		1	1		1	1	1
320	2021-04-06		17.21	16.47	23.84	Y	E	X	H	N	B.1.1.7	Y	E	X	H	N	B.1.1.7		1	1		1	1	1
321	2021-04-06		17.16	15.42	23.29	Y	E	X	H	N	B.1.1.7	Y	E	X	H	N	B.1.1.7		1	1		1	1	1
322	2021-04-06		21.14	19.95	27.545	Y	E	X	H	N	B.1.1.7	Y	E	X	H	N	B.1.1.7		1	1		1	1	1
323	2021-04-06		31.96	30.02	37.99		E	X		N	Insufficient			X			Insufficient
324	2021-04-06		10.33	9.53	16.93	Y	E	X	H	N	B.1.1.7	Y	E	X	H	N	B.1.1.7		1	1		1	1	1
325	2021-04-06		15.2	13.58	21.39	Y	E	X	H	N	B.1.1.7	Y	E	X	H	N	B.1.1.7		1	1		1	1	1
326	2021-04-06		21.68	20.48	28.08	Y	E	X	H	N	B.1.1.7	Y	E	X	H	N	B.1.1.7		1	1		1	1	1
327	2021-04-06		17.11	16.35	23.73	Y	E	X	H	N	B.1.1.7	Y	E	X	H	N	B.1.1.7		1	1		1	1	1
328	2021-04-06		11.78	11.15	18.465	Y	E	X	H	N	B.1.1.7	Y	E	X	H	N	B.1.1.7		1	1		1	1	1
329	2021-04-06		19.15	18.34	25.745	Y	E	X	H	N	B.1.1.7	Y	E	X	H	N	B.1.1.7		1	1		1	1	1
330	2021-04-06		10.01	9.03	16.52	Y	E	X	H	N	B.1.1.7	Y	E	X	H	N	B.1.1.7		1	1		1	1	1
331	2021-04-06		28.42	26.31	34.365		E	X		N	Insufficient			X			Insufficient
332	2021-04-06		14.31	13.89	21.1	Y	E	X	H	N	B.1.1.7	Y	E	X	H	N	B.1.1.7		1	1		1	1	1
333	2021-04-07		12.95	12.12	19.535	Y	E	X	H	N	B.1.1.7	Y	E	X	H	N	B.1.1.7		1	1		1	1	1
334	2021-04-07		N/A	30.01	37.01	N		X	P	N	B.1.1.7			X			Insufficient
335	2021-04-07		31.27	29.12	37.195	Y		X		N	Insufficient			X			Insufficient
336	2021-04-07		20.47	19.23	26.85	Y	E	X	H	N	B.1.1.7	Y	E	X	H	N	B.1.1.7		1	1		1	1	1
337	2021-04-07		28.23	27.05	34.64	Y	E	X		N	Insufficient	Y	E	X	H	N	B.1.1.7		1	1			1
338	2021-04-07		11.21	10.69	17.95	Y	E	X	H	N	B.1.1.7	Y	E	X	H	N	B.1.1.7		1	1		1	1	1
339	2021-04-07		31.1	28.12	36.61	N	E	X	P	N	WT			X			Insufficient
340	2021-04-07		27.25	25.12	33.185	Y	E	X		N	Insufficient	Y	E	X	H	N	B.1.1.7		1	1			1
341	2021-04-07		16.35	16.21	23.28	Y	E	X	H	N	B.1.1.7	Y	E	X	H	N	B.1.1.7		1	1		1	1	1
342	2021-04-07		21.8	20.74	28.27	Y	E	X	H	N	B.1.1.7	Y	E	X	H	N	B.1.1.7		1	1		1	1	1
343	2021-04-08		21.35	19.85	27.6	Y	E	X	P	N	Insufficient	Y	E	X	H	N	B.1.1.7		1	1		0	1	0
344	2021-04-08		19.54	17.3	25.42	Y	E	X	P	N	Insufficient	Y	E	X	H	N	B.1.1.7		1	1		0	1	0
345	2021-04-08		26.05	24.58	32.315	Y	E	X	H	N	B.1.1.7	Y	E	X	H	N	B.1.1.7		1	1		1	1	1
346	2021-04-08		17	15.97	23.485	Y	E	X	H	N	B.1.1.7	Y	E	X	H	N	B.1.1.7		1	1		1	1	1
347	2021-04-08		19.63	18.36	25.995	Y	E	X	H	N	B.1.1.7	Y	E	X	H	N	B.1.1.7		1	1		1	1	1
348	2021-04-08		23.7	23.06	30.38	Y	E	X	H	N	B.1.1.7	Y	E	X	H	N	B.1.1.7		1	1		1	1	1
349	2021-04-08		27	27.08	34.04	Y	E	X	H	N	B.1.1.7			X			Insufficient
350	2021-04-08		15.21	14.14	21.675	Y	E	X	H	N	B.1.1.7	Y	E	X	H	N	B.1.1.7		1	1		1	1	1
351	2021-04-08		17.8	16.62	24.21	Y	E	X	H	N	B.1.1.7	Y	E	X	H	N	B.1.1.7		1	1		1	1	1
352	2021-04-08		11.25	10.26	17.755	Y	E	X	H	N	B.1.1.7	Y	E	X	H	N	B.1.1.7		1	1		1	1	1
353	2021-04-08		27	26.32	33.66	Y	E	X	H	N	B.1.1.7	Y	E	X	H	N	B.1.1.7		1	1		1	1	1
354	2021-04-08		22.16	20.6	28.38	Y	E	X	H	N	B.1.1.7	Y	E	X	H	N	B.1.1.7		1	1		1	1	1
355	2021-04-09		23.4	22.23	29.815	Y	E	X	H	N	B.1.1.7	Y	E	X	H	N	B.1.1.7		1	1		1	1	1
356	2021-04-09		26.75	25.23	32.99	Y	E	X		N	B.1.1.7			X			Insufficient
357	2021-04-09		15.99	15.21	22.6	Y	E	X	H	N	B.1.1.7	Y	E	X	H	N	B.1.1.7		1	1		1	1	1
358	2021-04-09		16	14.78	22.39	Y	E	X	H	N	B.1.1.7	Y	E	X	H	N	B.1.1.7		1	1		1	1	1
359	2021-04-09		27.52	24.64	33.08	N	E	X	P	N	WT			X			Insufficient
360	2021-04-09		14.57	13.85	21.21	Y	E	X	H	N	B.1.1.7	Y	E	X	H	N	B.1.1.7		1	1		1	1	1
361	2021-04-09		15.62	14.62	22.12	Y	E	X	H	N	B.1.1.7	Y	E	X	H	N	B.1.1.7		1	1		1	1	1
362	2021-04-09		23.09	21.63	29.36	Y	E	X	H	N	B.1.1.7	Y	E	X	H	N	B.1.1.7		1	1		1	1	1
363	2021-04-09		21.38	20.21	27.795	Y	E	X	H	N	B.1.1.7	Y	E	X	H	N	B.1.1.7		1	1		1	1	1
364	2021-04-09		16.43	15.78	23.105	Y	E	X	H	N	B.1.1.7	Y	E	X	H	N	B.1.1.7		1	1		1	1	1
365	2021-04-09		15.2	14.3	21.75		E	X	H	N	Insufficient	Y	E	X	H	N	B.1.1.7			1		1	1
366	2021-04-10		28.34	26.77	34.555		E	X		N	Insufficient			X			Insufficient
367	2021-04-11		29.4	25.85	34.625	Y	E	X	P	N	Other			X			Insufficient
368	2021-04-11		14.46	14.06	21.26	Y	E	X	H	N	B.1.1.7	Y	E	X	H	N	B.1.1.7		1	1		1	1	1
369	2021-04-11		18.9	17.69	25.295	Y	E	X	H	N	B.1.1.7	Y	E	X	H	N	B.1.1.7		1	1		1	1	1
370	2021-04-11		13.2	12.05	19.625	Y	E	X	H	N	B.1.1.7	Y	E	X		N	Insufficient		1	1			1
371	2021-04-11		23.75	22.61	30.18	Y	E	X	H		B.1.1.7	Y	E	X	H	N	B.1.1.7		1	1		1		1
372	2021-04-11		11.02	10.55	17.785	N	E	X	Other	N	Other	N	E	X	Other	N	Other		1	1			1	1
373	2021-04-11		19.72	19.05	26.385	Y	E	X	H	N	B.1.1.7	Y	E	X	H	N	B.1.1.7		1	1		1	1	1
374	2021-04-12		25.64	24.57	32.105		E	X		N	Insufficient	Y	E	X	H	N	B.1.1.7			1			1
375	2021-04-12		17.2	16.51	23.855		E	X		N	Insufficient	Y	E	X	H	N	B.1.1.7			1			1
376	2021-04-12		21.52	20.54	28.03		E	X		N	Insufficient	Y	E	X	H	N	B.1.1.7			1			1
377	2021-04-12		15.76	15.16	22.46		E	X		N	Insufficient	Y	E	X	H	N	B.1.1.7			1			1
378	2021-04-12		15.98	14.46	22.22		E	X		N	Insufficient	Y	E	X	H	N	B.1.1.7			1			1
379	2021-04-12		N/A	27.49	34.49		E	X			Insufficient	Y		X	H		Insufficient
380	2021-04-12		N/A	26.44	33.44		E	X		N	Insufficient	Y	E	X	H	N	B.1.1.7			1			1
381	2021-04-13		15.72	14.9	22.31	Y	E	X	H	N	B.1.1.7	Y	E	X	H	N	B.1.1.7		1	1		1	1	1
382	2021-04-13		15.37	14.18	21.775	Y	E	X	H		B.1.1.7	Y	E	X	H	N	B.1.1.7		1	1		1		1
383	2021-04-13		29.19	24.14	33.665			X			Insufficient			X			Insufficient
384	2021-04-13		34.11	27.19	37.65	N	E	X	H	N	B.1.1.7			X			Insufficient
385	2021-04-13		19.57	16.6	25.085	Y	E	X	H	N	B.1.1.7	Y	E	X	H	N	B.1.1.7		1	1		1	1	1
386	2021-04-13		26.82	24.27	32.545	Y	E	X	H	N	B.1.1.7	Y	E	X	H	N	B.1.1.7		1	1		1	1	1
387	2021-04-13		21.64	19.93	27.785	Y	E	X	H	N	B.1.1.7	Y	E	X	H	N	B.1.1.7		1	1		1	1	1
388	2021-04-13		11.91	10.77	18.34	Y	E	X	Other	N	Other	Y	E	X	Other	N	Other		1	1		1	1	1
389	2021-04-13		14.26	13.04	20.65	Y	E	X	H	N	B.1.1.7	Y	E	X	H	N	B.1.1.7		1	1		1	1	1
390	2021-04-13		33.63	27.57	37.6	N	E	X		N	Insufficient			X			Insufficient
391	2021-04-13		26.4	27.37	33.885	N	K	X		N	Insufficient			X			Insufficient
392	2021-04-13		18.56	18.07	25.315	Y	E	X	H	N	B.1.1.7	Y	E	X	H	N	B.1.1.7		1	1		1	1	1
393	2021-04-13		23.4	21.85	29.625	Y	E	X	H	N	B.1.1.7	Y	E	X	H	N	B.1.1.7		1	1		1	1	1
394	2021-04-14		N/A	N/A	#DIV/0!		E	X		X	Insufficient	Y	E	X	H	N	B.1.1.7			1
395	2021-04-14		10.86	10.2	17.53	Y	E	X	H	X	B.1.1.7	Y	E	X	H	N	B.1.1.7		1	1		1		1
396	2021-04-14		N/A	30.26	37.26			X		X	Insufficient	Y		X			Insufficient
397	2021-04-14		21.02	20.01	27.515	Y	E	X	H	X	B.1.1.7	Y	E	X	H	N	B.1.1.7		1	1		1		1
398	2021-04-14		12.2	11.8	19	Y	E	X	H	X	B.1.1.7	Y	E	X	H	N	B.1.1.7		1	1		1		1
399	2021-04-14		N/A	20.69	27.69	Y	E	X	H	X	B.1.1.7	Y	E	X	H	N	B.1.1.7		1	1		1		1
400	2021-04-14		23.06	21.28	29.17	Y	E	X	H	X	B.1.1.7	Y	E	X	H	N	B.1.1.7		1	1		1		1
401	2021-04-14		19.27	17.86	25.565	Y	E	X	H	X	B.1.1.7	Y	E	X	H	N	B.1.1.7		1	1		1		1
402	2021-04-14		19.91	19.59	26.75	Y	E	X	H	X	B.1.1.7			X			Insufficient
403	2021-04-14		15.41	14.24	21.825	Y	E	X	H	X	B.1.1.7	Y		X			Insufficient		1
404	2021-04-14		32.87	28.66	37.765		E	X		X	Insufficient	Y	E	X	H	N	B.1.1.7			1
405	2021-04-14		34.82	28.38	38.6		E	X		X	Insufficient			X			Insufficient
406	2021-04-14		23.7	22.71	30.205	Y	E	X	H	X	B.1.1.7	Y		X	H		Insufficient		1			1
407	2021-04-15		15.3	13.91	21.605	Y	E	X	H	X	B.1.1.7	Y	E	X	H	N	B.1.1.7		1	1		1		1
408	2021-04-15		36.42	32.98	41.7		E	X		X	Insufficient	N	E	X			Insufficient			1
409	2021-04-15		12.72	12.35	19.535	Y	E	X	H	X	B.1.1.7	Y	E	X	H	N	B.1.1.7		1	1		1		1
410	2021-04-15		24.67	22.94	30.805	Y	E	X	H	X	B.1.1.7	Y	E	X	H	N	B.1.1.7		1	1		1		1
411	2021-04-15		N/A	29.94	36.94			X		X	Insufficient	Y		X			Insufficient
412	2021-04-16		12.46	11.83	19.145	Y	E	X	H	X	B.1.1.7	Y	E	X	H	N	B.1.1.7		1	1		1		1
413	2021-04-16		21.64	20.03	27.835	Y	E	X	H	X	B.1.1.7	Y	E	X	H	N	B.1.1.7		1	1		1		1
414	2021-04-16		16.89	16.09	23.49	Y	E	X	H	X	B.1.1.7	Y	E	X	H	N	B.1.1.7		1	1		1		1
415	2021-04-16		32.96	28.27	37.615			X		X	Insufficient			X			Insufficient
416	2021-04-16		13.95	13.11	20.53	Y	E	X	H	X	B.1.1.7	Y	E	X	H	N	B.1.1.7		1	1		1		1
417	2021-04-16		26.95	25.3	33.125	Y	E	X		X	Insufficient	Y	E	X	H	N	B.1.1.7		1	1
418	2021-04-17		24.78	18.04	28.41	Y	E	X	H	X	B.1.1.7	Y	E	X	H	N	B.1.1.7		1	1		1		1
419	2021-04-17		22.07	21.31	28.69	Y	E	X	H	X	B.1.1.7	Y	E	X	H	N	B.1.1.7		1	1		1		1
420	2021-04-17		28.61	27.58	35.095		E	X		X	Insufficient	Y	E	X	H	N	B.1.1.7			1
421	2021-04-18		20.71	19.98	27.345	Y	E	X	H	X	B.1.1.7	Y	E	X	H	N	B.1.1.7		1	1		1		1
422	2021-04-18		12.21	10.87	18.54	Y	E	X	H	X	B.1.1.7	Y	E	X	H	N	B.1.1.7		1	1		1		1
423	2021-04-18		21.65	20.52	28.085	Y	E	X	H	X	B.1.1.7	Y	E	X	H	N	B.1.1.7		1	1		1		1
424	2021-04-18		14.01	13.25	20.63	Y	E	X	H	X	B.1.1.7	Y	E	X	H	N	B.1.1.7		1	1		1		1
425	2021-04-18		24.03	23.2	30.615	Y	E	X	H	X	B.1.1.7	Y	E	X	H	N	B.1.1.7		1	1		1		1
426	2021-04-18		22.27	21.52	28.895	Y	E	X	H	X	B.1.1.7	Y	E	X	H	N	B.1.1.7		1	1		1		1
427	2021-04-18		31.32	28.8	37.06	Y	E	X	H	X	B.1.1.7			X			Insufficient
428	2021-04-18		15.52	14.82	22.17	Y	E	X	H	X	B.1.1.7	Y	E	X	H	N	B.1.1.7		1	1		1		1
429	2021-04-18		36.1	N/A	43.1	Y		X	H	X	B.1.1.7			X			Insufficient
430	2021-04-18		16.54	15.57	23.055	Y	E	X	H	X	B.1.1.7	Y	E	X	H	N	B.1.1.7		1	1		1		1
431	2021-04-18		19.49	18.88	26.185	Y	E	X	H	X	B.1.1.7	Y	E	X	H	N	B.1.1.7		1	1		1		1
432	2021-04-18		21.5	20.88	28.19	Y	E	X	H	X	B.1.1.7	Y	E	X	H	N	B.1.1.7		1	1		1		1
433	2021-04-19		22.55	21.49	29.02	Y	E	X	H	X	B.1.1.7	Y	E	X	H	N	B.1.1.7		1	1		1		1
434	2021-04-19		20.61	19.29	26.95	Y	E	X	H	X	B.1.1.7	Y	E	X	H	N	B.1.1.7		1	1		1		1
435	2021-04-19		16.04	15.06	22.55	Y	E	X	H	X	B.1.1.7	Y	E	X	H	N	B.1.1.7		1	1		1		1
436	2021-04-19		29.24	26.9	35.07		E	X		X	Insufficient	Y	E	X	H	N	B.1.1.7			1
437	2021-04-19		29.02	27.88	35.45		E	X		X	Insufficient	Y	E	X	H	N	B.1.1.7			1
438	2021-04-19		16.42	15.56	22.99	N	E	X	P	X	WT	N	E	X	P	N	WT		1	1		1		1
439	2021-04-19		12.82	12.02	19.42	Y	E	X	H	X	B.1.1.7	Y	E	X	H	N	B.1.1.7		1	1		1		1
440	2021-04-20		34.74	31.35	40.045			X		X	Insufficient			X			Insufficient
441	2021-04-20		13.9	13.47	20.685	Y	E	X	H	X	B.1.1.7	Y	E	X	H	N	B.1.1.7		1	1		1		1
442	2021-04-20		16.21	18.73	24.47	Y	E	X	H	X	B.1.1.7	Y	E	X	H	N	B.1.1.7		1	1		1		1
443	2021-04-20		N/A	28.67	35.67	Y	E	X		X	Insufficient	Y	E	X			Insufficient		1	1
444	2021-04-20		27.75	N/A	34.75	Y	E	X		X	Insufficient	Y	E	X			Insufficient		1	1
445	2021-04-20		16.39	15.19	22.79	Y	E	X	H	X	B.1.1.7	Y	E	X	H	N	B.1.1.7		1	1		1		1
446	2021-04-20		17.43	16.76	24.095	Y	E	X	H	X	B.1.1.7	Y	E	X	H		B.1.1.7		1	1		1		1
447	2021-04-21		23.89	22.57	30.23	Y	E	X	H	X	B.1.1.7	Y	E	X	H	N	B.1.1.7		1	1		1		1
448	2021-04-21		21.3	20.5	27.9	Y	E	X	H	X	B.1.1.7	Y	E	X	H	N	B.1.1.7		1	1		1		1
449	2021-04-21		17.03	16.39	23.71	Y	E	X	H	X	B.1.1.7	Y	E	K	H	N	B.1.1.7		1	1		1		1
450	2021-04-21		25.32	24.5	31.91	N	E	X	P	X	WT	N	E		P	N	WT		1	1		1		1
451	2021-04-21		19.08	18.25	25.665	N	E	X	P	X	WT	N	E		P	N	WT		1	1		1		1
452	2021-04-21		10.82	9.83	17.325	Y	E	X	H	X	B.1.1.7	Y	E	K	H	N	B.1.1.7		1	1		1		1
453	2021-04-21		19.49	18.58	26.035	Y	E	X	H	X	B.1.1.7	Y	E		H	N	B.1.1.7		1	1		1		1
454	2021-04-21		15.87	14.8	22.335	Y	E	X	H	X	B.1.1.7	Y	E	K	H	N	B.1.1.7		1	1		1		1
455	2021-04-21		35.75	N/A	42.75		E	X		X	Insufficient						Insufficient
456	2021-04-22		19.1	18.26	25.68	Y	E	X	H	X	B.1.1.7	Y	E		H	N	B.1.1.7		1	1		1		1
457	2021-04-22		29.18	21.29	32.235	Y	E	X	H	X	B.1.1.7	Y	E		H	N	B.1.1.7		1	1		1		1
458	2021-04-22		34.84	28.55	38.695	Y	E	X		X	Insufficient						Insufficient
459	2021-04-22		26.56	25.18	32.87		E	X		X	Insufficient	Y	E		H	N	B.1.1.7			1
460	2021-04-22		17.75	17.12	24.435	Y	E	X	H	X	B.1.1.7	Y	E		H	N	B.1.1.7		1	1		1		1
461	2021-04-22		23.01	15.54	26.275	Y	E	X	H	X	B.1.1.7	Y	E		H	N	B.1.1.7		1	1		1		1
462	2021-04-22		14.48	14.02	21.25	Y	E	X	H	X	B.1.1.7	Y	E		H	N	B.1.1.7		1	1		1		1
463	2021-04-22		22.34	21.65	28.995	Y	E	X	H	X	B.1.1.7	Y	E		H	N	B.1.1.7		1	1		1		1
464	2021-04-23		17.07	16.44	23.755	Y	E	X	H	X	B.1.1.7	Y	E		H	N	B.1.1.7		1	1		1		1
465	2021-04-23		23.29	21.33	29.31	Y	E	X	H	X	B.1.1.7	Y	E		H	N	B.1.1.7		1	1		1		1
466	2021-04-23		18.54	17.24	24.89	Y	E	X	H	X	B.1.1.7	Y	E		H	N	B.1.1.7		1	1		1		1
467	2021-04-23		N/A	29.31	36.31		E	X		X	Insufficient						Insufficient
468	2021-04-23		N/A	33.73	40.73			X		X	Insufficient	Y	E		H	N	B.1.1.7
469	2021-04-23		16.14	15.37	22.755	Y	E	X	H	X	B.1.1.7	Y	E		H	N	B.1.1.7		1	1		1		1
470	2021-04-24		19.48	18.76	26.12	Y	E	X	H	X	B.1.1.7	Y	E		H	N	B.1.1.7		1	1		1		1
471	2021-04-24		27.2	27.2	34.2		E	X		X	Insufficient	N	E		P	N	WT			1
472	2021-04-24		26.88	24.52	32.7	Y	E	X	H	X	B.1.1.7	Y	E		H	N	B.1.1.7		1	1		1		1
473	2021-04-24		22.98	21.65	29.315	Y	E	X	H	X	B.1.1.7	Y	E		H	N	B.1.1.7		1	1		1		1
474	2021-04-24		24.28	17.3	27.79	Y	E	X	H	X	B.1.1.7	Y	E		H	N	B.1.1.7		1	1		1		1
475	2021-04-25		26.64	26.26	33.45			X		X	Insufficient	Y	E		H		Insufficient
476	2021-04-25		27.23	19.94	30.585	Y	E	X	H	X	B.1.1.7	Y	E		H	N	B.1.1.7		1	1		1		1
477	2021-04-25		20.8	19.87	27.335	Y	E	X	H	X	B.1.1.7	Y	E		H	N	B.1.1.7		1	1		1		1
478	2021-04-25		21.77	20.81	28.29	Y	E	X	H	X	B.1.1.7	Y	E		H	N	B.1.1.7		1	1		1		1
479	2021-04-25		22.44	21.48	28.96	Y	E	X	H	X	B.1.1.7	Y	E		H	N	B.1.1.7		1	1		1		1
480	2021-04-25		18.1	17.1	24.6	Y	E	X	H	X	B.1.1.7	Y	E		H	N	B.1.1.7		1	1		1		1
481	2021-04-26		30.75	28.13	36.44			X		X	Insufficient						Insufficient
482	2021-04-26		9.63	8.95	16.29	Y	E	X	H	X	B.1.1.7	Y	E		H	N	B.1.1.7		1	1		1		1
483	2021-04-26		17.23	16.61	23.92	Y	E	X	H	X	B.1.1.7	Y	E		H	N	B.1.1.7		1	1		1		1
484	2021-04-26		30.83	27.75	36.29		E	X		X	Insufficient						Insufficient
485	2021-04-26		13.72	13.04	20.38	Y	E	X	H	X	B.1.1.7	Y	E		H	N	B.1.1.7		1	1		1		1
486	2021-04-26		11.81	11.08	18.445	Y	E	X	H	X	B.1.1.7	Y	E		H	N	B.1.1.7		1	1		1		1
487	2021-04-26		26.88	25.69	33.285	Y	E	X	H	X	B.1.1.7	Y	E		H	N	B.1.1.7		1	1		1		1
488	2021-04-26		23.94	24.19	31.065	Y	E	X	H	X	B.1.1.7	Y	E		H	N	B.1.1.7		1	1		1		1
489	2021-04-27		25.96	24.03	31.995	Y	E	X	H	X	B.1.1.7	Y	E		H	N	B.1.1.7		1	1		1		1
490	2021-04-27		23.08	22.45	29.765	Y	E	X	H	X	B.1.1.7	Y	E		H	N	B.1.1.7		1	1		1		1
491	2021-04-27		35.71	25.84	37.775		E	X		X	Insufficient	Y	E		H	N	B.1.1.7			1
492	2021-04-27		21.07	14.06	24.565	Y	E	X	H	X	B.1.1.7	Y	E		H	N	B.1.1.7		1	1		1		1
493	2021-04-27		27.4	24.3	32.85	Y	E	X	H	X	B.1.1.7						Insufficient
494	2021-04-27		N/A	26.24	33.24		E	X		X	Insufficient	Y	E		H	N	B.1.1.7			1
495	2021-04-27		17.29	15.23	23.26	Y	E	X	H	X	B.1.1.7	Y	E		H	N	B.1.1.7		1	1		1		1
496	2021-04-27		19	17.64	25.32	Y	E	X	H	X	B.1.1.7	Y	E		H	N	B.1.1.7		1	1		1		1
497	2021-04-27		20.6	19.93	27.265	Y	E	X	H	X	B.1.1.7	Y	E		H	N	B.1.1.7		1	1		1		1
498	2021-04-27		17.53	17.05	24.29	Y	E	X	H	X	B.1.1.7	Y	E		H	N	B.1.1.7		1	1		1		1
499	2021-04-28		24.14	22.01	30.075	Y	E	X	H	X	B.1.1.7	Y	E		H	N	B.1.1.7		1	1		1		1
500	2021-04-28		22.67	22.07	29.37	Y	E	X	H	X	B.1.1.7	Y	E		H	N	B.1.1.7		1	1		1		1
501	2021-04-28		18.81	17.88	25.345	Y	E	X	H	X	B.1.1.7	Y	E		H	N	B.1.1.7		1	1		1		1
502	2021-04-28		12.33	11.34	18.835	Y	E	X	H	X	B.1.1.7	Y	E		H	N	B.1.1.7		1	1		1		1
503	2021-04-28		10.04	9.04	16.54	Y	E	X	H	X	B.1.1.7	Y	E		H	N	B.1.1.7		1	1		1		1
504	2021-04-28		N/A	27.77	34.77		E	X		X	Insufficient						Insufficient
505	2021-04-29		9.59	9.22	16.405	Y	E	X	H	X	B.1.1.7	Y	E		H	N	B.1.1.7		1	1		1		1
506	2021-04-29		15.71	14.36	22.035	Y	K	X	H	X	B.1.1.7+E484K	Y	K		H	N	B.1.1.7+E484K		1	1		1		1
507	2021-04-29		N/A	30.36	37.36		E	X		X	Insufficient						Insufficient
508	2021-04-29		33.11	30.01	38.56		E	X		X	Insufficient	Y	E		H	N	B.1.1.7			1
509	2021-04-29		23.8	23.55	30.675	Y	E	X	H	X	B.1.1.7	Y	E		H	N	B.1.1.7		1	1		1		1
510	2021-04-29		18.46	12.71	22.585	Y	E	X	H	X	B.1.1.7	Y	E		H	N	B.1.1.7		1	1		1		1
511	2021-04-29		20.06	14.25	24.155	Y	E	X	H	X	B.1.1.7	Y	E		H	N	B.1.1.7		1	1		1		1
512	2021-04-29		14.6	14.14	21.37	Y	E	X	H	X	B.1.1.7	Y	E		H	N	B.1.1.7		1	1		1		1
513	2021-04-29		32.18	30.58	38.38	Y	E	X	H	X	B.1.1.7						Insufficient
514	2021-04-29		23.12	16.06	26.59	Y	E	X	H	X	B.1.1.7	Y	E		H	N	B.1.1.7		1	1		1		1
515	2021-04-29		N/A	25.17	32.17			X		X	Insufficient	Y	E		H	N	B.1.1.7
516	2021-04-29		19.34	18.12	25.73	Y		X	H	X	B.1.1.7	Y	E		H	N	B.1.1.7		1			1		1
517	2021-04-29		22.94	19.96	28.45	N	E	X	P	X	WT						Insufficient
518	2021-04-29		13.32	14.9	21.11	N	E	X	H	X	WT	N	E		H	N	WT		1	1		1		1
519	2021-04-30		14.33	13.83	21.08	Y	E	X	H	X	B.1.1.7	Y	E		H	N	B.1.1.7		1	1		1		1
520	2021-04-30		11.74	10.68	18.21	Y	E	X	H	X	B.1.1.7	Y	E		H	N	B.1.1.7		1	1		1		1
521	2021-04-30		14.5	13.58	21.04	Y	E	X	H	X	B.1.1.7	Y	E		H	N	B.1.1.7		1	1		1		1
522	2021-04-30		20.42	19.57	26.995	Y	E	X	H	X	B.1.1.7	Y	E		H	N	B.1.1.7		1	1		1		1
523	2021-04-30		18.94	18.15	25.545	Y	E	X	H	X	B.1.1.7	Y	E		H	N	B.1.1.7		1	1		1		1
524	2021-04-30		18.1	17.44	24.77	Y	E	X	H	X	B.1.1.7	Y	E		H	N	B.1.1.7		1	1		1		1
525	2021-04-30		33.14	23.42	35.28	Y	E	X	H	X	B.1.1.7	Y	E		H	N	B.1.1.7		1	1		1		1
526	2021-04-30		21.14	20.3	27.72	Y	E	X	H	X	B.1.1.7	Y	E		H	N	B.1.1.7		1	1		1		1
527	2021-04-30		14.43	13.82	21.125	Y	E	X	H	X	B.1.1.7	Y	E		H	N	B.1.1.7		1	1		1		1
528	2021-05-01		19.04	18.37	25.705	Y	E	X	H	X	B.1.1.7	Y	E		H	N	B.1.1.7		1	1		1		1
529	2021-05-01		20.81	19.6	27.205	Y	E	X	H	X	B.1.1.7	Y	E		H	N	B.1.1.7		1	1		1		1
530	2021-05-01		27.6	26.3	33.95		E	X		X	Insufficient						Insufficient
531	2021-05-02		18.48	11.41	21.945	Y	E	X	H	X	B.1.1.7	Y	E		H	N	B.1.1.7		1	1		1		1
532	2021-05-02		23.2	22.56	29.88	Y	E	X	H	X	B.1.1.7	Y	E		H	N	B.1.1.7		1	1		1		1
533	2021-05-02		21.02	20.82	27.92	Y	K	X	H	X	B.1.1.7+E484K	Y	K		H	N	B.1.1.7+E484K		1	1		1		1
534	2021-05-02		21.98	21.04	28.51	Y	E	X	H	X	B.1.1.7	Y	E		H	N	B.1.1.7		1	1		1		1
535	2021-05-02		N/A	28.44	35.44	Y	E	X		X	Insufficient						Insufficient
536	2021-05-02		12.88	12.36	19.62	Y	E	X	H	X	B.1.1.7	Y	E		H	N	B.1.1.7		1	1		1		1
537	2021-05-02		27.45	26.34	33.895	Y	E	X		X	Insufficient	Y					Insufficient		1
538	2021-05-03		27.01	26.08	33.545		E	X		X	Insufficient	Y	E		H	N	B.1.1.7			1
539	2021-05-03		19.67	18.8	26.235	Y	E	X	H	X	B.1.1.7	Y	E	K	H	N	B.1.1.7		1	1		1		1
540	2021-05-03		18.43	17.54	24.985	Y	K	X	H	X	B.1.1.7+E484K	Y	K	K	H	N	B.1.1.7+E484K		1	1		1		1
541	2021-05-03		29.28	24.17	33.725	Y	E	X	H	X	B.1.1.7	Y	E		H	N	B.1.1.7		1	1		1		1
542	2021-05-04		18.54	21.14	26.84	N	E	X	H	X	Other	N	E		H	N	Other		1	1		1		1
543	2021-05-04		17.56	17.12	24.34	Y	K	X	H	X	B.1.1.7+E484K	Y	K		H	N	B.1.1.7+E484K		1	1		1		1
544	2021-05-04		33.75	30.63	39.19		E	X		X	Insufficient	Y	E		H	N	B.1.1.7			1
545	2021-05-04		27.19	24.21	32.7	Y	E	X	H	X	B.1.1.7	Y	E		H	N	B.1.1.7		1	1		1		1
546	2021-05-04		N/A	25.28	32.28		E	X		X	Insufficient						Insufficient
547	2021-05-04		34.34	28.2	38.27		E	X		X	Insufficient	Y	E		H		Insufficient			1
548	2021-05-04		N/A	N/A	#DIV/0!		E	X		X	Insufficient						Insufficient
549	2021-05-04		16.06	18.1	24.08	N	E	X	H	X	Insufficient	N	E		H	N	Insufficient		1	1		1
550	2021-05-04		32.91	32.01	39.46		E	X		X	Insufficient						Insufficient
551	2021-05-04		14.11	13.16	20.635	Y	E	X	H	X	B.1.1.7	Y	E		H	N	B.1.1.7		1	1		1		1
552	2021-05-04		31.77	29.41	37.59		E	X		X	Insufficient						Insufficient
553	2021-05-04		19.26	18.32	25.79	Y	E	X	H	X	B.1.1.7	Y	E		H	N	B.1.1.7		1	1		1		1
554	2021-05-04		24.71	24.5	31.605	Y	E	X		X	Insufficient	Y	E		H	N	B.1.1.7		1	1
555	2021-05-04		20.8	21.06	27.93	Y	E	X		X	Insufficient	Y	E		H	N	B.1.1.7		1	1
556	2021-05-04		18.85	18.36	25.605	Y	E	X	H	X	B.1.1.7	Y	E		H	N	B.1.1.7		1	1		1		1
557	2021-05-05		26.89	25.84	33.365	Y	E	X	H	X	B.1.1.7	Y	E	K	H	N	B.1.1.7		1	1		1		1
558	2021-05-05		15.02	13.13	21.075	N	E	X	P	X	WT	N	E	K	P	N	WT		1	1		1		1
559	2021-05-05		19.18	18.25	25.715	Y	E	X	H	X	B.1.1.7	Y	E	K	H	N	B.1.1.7		1	1		1		1
560	2021-05-05		19.61	18.31	25.96	Y	E	X	H	X	B.1.1.7	Y	E	K	H	N	B.1.1.7		1	1		1		1
561	2021-05-05		19.27	18.46	25.865	Y	E	X	H	X	B.1.1.7	Y	E	K	H	N	B.1.1.7		1	1		1		1
562	2021-05-05		16.13	15.15	22.64	Y	E	X	H	X	B.1.1.7	Y	E	K	H	N	B.1.1.7		1	1		1		1
563	2021-05-05		15.06	14.54	21.8	Y	E	X	H	X	B.1.1.7	Y	E	K	H	N	B.1.1.7		1	1		1		1
564	2021-05-05		29.39	27.23	35.31		E	X		X	Insufficient	Y	E		H	N	B.1.1.7			1
565	2021-05-05		18.7	18.21	25.455	Y	E	X	H	X	B.1.1.7	Y	E	K	H	N	B.1.1.7		1	1		1		1
566	2021-05-05		21.98	15.25	25.615	Y	E	X	H	X	B.1.1.7	Y	E	K	H	N	B.1.1.7		1	1		1		1
567	2021-05-05		N/A	28.45	35.45		E	X		X	Insufficient					N	Insufficient
568	2021-05-05		16.69	16.12	23.405	Y	E	X	H	X	B.1.1.7	Y	E	K	H	N	B.1.1.7		1	1		1		1
569	2021-05-05		12.61	12.21	19.41	Y	E	X	H	X	B.1.1.7	Y	E		H	N	B.1.1.7		1	1		1		1
570	2021-05-05		22	21.38	28.69	Y	E	X	H	X	B.1.1.7	Y	E	K	H	N	B.1.1.7		1	1		1		1
571	2021-05-05		15.05	14.39	21.72	Y	K	X	H	X	B.1.1.7+E484K	Y	K	K	H	N	B.1.1.7+E484K		1	1		1		1
572	2021-05-05		17.62	17.26	24.44	Y	E	X	H	X	B.1.1.7	Y	E	K	H	N	B.1.1.7		1	1		1		1
573	2021-05-05		32.08	30.11	38.095		E	X		X	Insufficient	Y	E		H	N	B.1.1.7			1
574	2021-05-06		29.41	27.65	35.53			X		X	Insufficient						Insufficient
575	2021-05-06		19.22	18.74	25.98	Y	E	X	H	X	B.1.1.7	Y	E	K	H	N	B.1.1.7		1	1		1		1
576	2021-05-06		13.38	12.23	19.805			X		X	Insufficient						Insufficient
577	2021-05-06		17.49	17.01	24.25	Y	K	X	H	X	B.1.1.7+E484K	Y	K	K	H	N	B.1.1.7+E484K		1	1		1		1
578	2021-05-06		24.22	23.44	30.83	Y	E	X	H	X	B.1.1.7	Y	E		H	N	B.1.1.7		1	1		1		1
579	2021-05-06		14.73	14.29	21.51	Y	E	X	H	X	B.1.1.7	Y	E	K	H	N	B.1.1.7		1	1		1		1
580	2021-05-06		15.19	14.57	21.88	Y	E	X	H	X	B.1.1.7	Y	E	K	H	N	B.1.1.7		1	1		1		1
581	2021-05-06		19.15	18.23	25.69	Y	E	X	H	X	B.1.1.7	Y	E	K	H	N	B.1.1.7		1	1		1		1
582	2021-05-06		15.65	14.75	22.2	Y	E	X	H	X	B.1.1.7	Y	E	K	H	N	B.1.1.7		1	1		1		1
583	2021-05-06		16.18	15.43	22.805	Y	E	X	H	X	B.1.1.7	Y	E	K	H	N	B.1.1.7		1	1		1		1
584	2021-05-06		18.27	17.48	24.875	Y	E	X	H	X	B.1.1.7	Y	E	K	H	N	B.1.1.7		1	1		1		1
585	2021-05-07		13.05	12.5	19.775	Y	E	X	H	X	B.1.1.7	Y	E	K	H	N	B.1.1.7		1	1		1		1
586	2021-05-07		21.03	19.81	27.42	Y	E	X	H	X	B.1.1.7	Y	E		H	N	B.1.1.7		1	1		1		1
587	2021-05-07		18.66	17.99	25.325	Y	K	X	H	X	B.1.1.7+E484K	Y	K	K	H	N	B.1.1.7+E484K		1	1		1		1
588	2021-05-07		29.02	27.12	35.07	Y	E	X	H	X	B.1.1.7	Y	E	K	H	N	B.1.1.7		1	1		1		1
589	2021-05-07		22.96	22.35	29.655	Y	E	X	H	X	B.1.1.7	Y	E		H	N	B.1.1.7		1	1		1		1
590	2021-05-07		33.97	N/A	40.97		E	X		X	Insufficient	N	E	K	H	N	Insufficient			1
591	2021-05-07		15.94	15	22.47	Y	E	X	H	X	B.1.1.7	Y	E		H	N	B.1.1.7		1	1		1		1
592	2021-05-07		23.9	23.03	30.465		E	X		X	Insufficient	Y	E	K	H	N	B.1.1.7			1
593	2021-05-07		15.72	14.88	22.3	Y	K	X	H	X	B.1.1.7+E484K	Y	K	K	H	N	B.1.1.7+E484K		1	1		1		1
594	2021-05-07		16.69	15.73	23.21		E	X		X	Insufficient	Y	E	K	H	N	B.1.1.7			1
595	2021-05-07		31.87	28.48	37.175	Y	E	X	H	X	B.1.1.7	Y	E		H	N	B.1.1.7		1	1		1		1
596	2021-05-07		11.64	10.91	18.275		E	X		X	Insufficient	Y	E	K	H	N	B.1.1.7			1
597	2021-05-07		17.58	17.12	24.35	Y	E	X	H	X	B.1.1.7	Y	E	K	H	N	B.1.1.7		1	1		1		1
598	2021-05-08		17.07	16.13	23.6	Y	E	X	H	X	B.1.1.7	Y	E	K	H	N	B.1.1.7		1	1		1		1
599	2021-05-08		17.46	17.07	24.265	Y	E	X	H	X	B.1.1.7	Y	E	K	H	N	B.1.1.7		1	1		1		1
600	2021-05-08		30.95	28.59	36.77			X		X	Insufficient						Insufficient			1		1		1
601	2021-05-08		15.5	14.66	22.08	Y	E	X	H	X	B.1.1.7	Y	E	K	H	N	B.1.1.7		1	1		1		1
602	2021-05-08		11.08	10.2	17.64	Y	E	X	H	X	B.1.1.7	Y	E	K	H	N	B.1.1.7		1	1		1		1
603	2021-05-08		10.4	9.75	17.075	Y	E	X	H	X	B.1.1.7	Y	E	K	H	N	B.1.1.7		1	1		1		1
604	2021-05-08		16.39	16.11	23.25	Y	E	X	H	X	B.1.1.7	Y	E	K	H	N	B.1.1.7		1	1		1		1
605	2021-05-08		36.37	30.29	40.33	Y	E	X		X	Insufficient						Insufficient
606	2021-05-08		25.63	24.2	31.915	Y	E	X		X	Insufficient	Y	E		H	N	B.1.1.7		1	1
607	2021-05-08		16.49	15.64	23.065	Y	E	X	H	X	B.1.1.7	Y	E	K	H	N	B.1.1.7		1	1		1		1
608	2021-05-08		16.26	15.82	23.04	Y	E	X	H	X	B.1.1.7	Y	E	K	H	N	B.1.1.7		1	1		1		1
609	2021-05-08		26.3	25.59	32.945		E	X		X	Insufficient	Y	E		H	N	B.1.1.7			1
610	2021-05-08		28.22	27.24	34.73		E	X		X	Insufficient	Y	E	K	H	N	B.1.1.7			1
611	2021-05-08		29.77	29.54	36.655		E	X		X	Insufficient	N	E		P		Insufficient			1
612	2021-05-08		26.35	25.02	32.685	Y	E	X		X	Insufficient	Y	E		H	N	B.1.1.7		1	1
613	2021-05-08		23.24	22.14	29.69	Y	E	X	H	X	B.1.1.7	Y	E	K	H	N	B.1.1.7		1	1		1		1
614	2021-05-08		26.45	25.64	33.045	Y	E	X	H	X	B.1.1.7	Y	E		H	N	B.1.1.7		1	1		1		1
615	2021-05-09		13.79	12.72	20.255	Y	E	X	H	X	B.1.1.7	Y	E	K	H	N	B.1.1.7		1	1		1		1
616	2021-05-09		30.79	18.01	31.4	Y	E	X	H	X	B.1.1.7	Y	E	K	H	N	B.1.1.7		1	1		1		1
617	2021-05-09		13.54	13.16	20.35	Y	E	X	H	X	B.1.1.7	Y	E	K	H	N	B.1.1.7		1	1		1		1
618	2021-05-09		26.85	24.83	32.84		E	X	H	X	B.1.1.7	Y	E		H	N	B.1.1.7			1		1		1
619	2021-05-09		16.68	16	23.34	Y	E	X	H	X	B.1.1.7	Y	E	K	H	N	B.1.1.7		1	1		1		1
620	2021-05-09		23.57	22.59	30.08	Y	E	X	H	X	B.1.1.7	Y	E	K	H	N	B.1.1.7		1	1		1		1
621	2021-05-09		19.13	18.71	25.92	Y	E	X	H	X	B.1.1.7	Y	E	K	H	N	B.1.1.7		1	1		1		1
622	2021-05-09		22.14	21.51	28.825	Y	E	X	H	X	B.1.1.7	Y	E	K	H	N	B.1.1.7		1	1		1		1
623	2021-05-09		32.29	29.7	37.995			X		X	Insufficient						Insufficient
624	2021-05-09		10.8	10.4	17.6	Y	E	X	H	X	B.1.1.7	Y	E	K	H	N	B.1.1.7		1	1		1		1
625	2021-05-09		22.52	21.15	28.835	Y	E	X	H	X	B.1.1.7	Y	E	K	H	N	B.1.1.7		1	1		1		1
626	2021-05-10		24.37	23.5	30.935	Y	E	X	H	X	B.1.1.7						Insufficient
627	2021-05-10		20.06	18.98	26.52	Y	E	X	H	X	B.1.1.7	Y	E		H	N	B.1.1.7		1	1		1		1
628	2021-05-10		21.02	20.81	27.915	Y	E	X	H	X	B.1.1.7	Y	E		H	N	B.1.1.7		1	1		1		1
629	2021-05-10		23.58	21.26	29.42	Y	E	X	H	X	B.1.1.7	Y	E		H	N	B.1.1.7		1	1		1		1
630	2021-05-10		19.55	18.82	26.185	Y	E	X	H	X	B.1.1.7	Y	E		H	N	B.1.1.7		1	1		1		1
631	2021-05-10		24.56	23.89	31.225	Y	E	X	H	X	B.1.1.7	Y	E		H	N	B.1.1.7		1	1		1		1
632	2021-05-10		20.62	19.69	27.155	Y	E	X	H	X	B.1.1.7						Insufficient
633	2021-05-10		19.42	19.12	26.27	Y	E	X	H	X	B.1.1.7	Y	E		H	N	B.1.1.7		1	1		1		1
634	2021-05-10		23.75	23.06	30.405	Y	E	X	H	X	B.1.1.7	Y	E		H	N	B.1.1.7		1	1		1		1
635	2021-05-10		19.81	19.18	26.495	Y	E	X	H	X	B.1.1.7						Insufficient
636	2021-05-10		26.73	26.26	33.495	Y	E	X	H	X	B.1.1.7	Y	E		H	N	B.1.1.7		1	1		1		1
637	2021-05-10		19.36	18.99	26.175	Y	E	X	H	X	B.1.1.7	Y	E		H	N	B.1.1.7		1	1		1		1
638	2021-05-11		16.06	15.45	22.755	Y	E	X	H	X	B.1.1.7	Y	E	K	H	N	B.1.1.7		1	1		1		1
639	2021-05-11		31.95	29.08	37.515		E	X		X	Insufficient						Insufficient
640	2021-05-11		34.09	32.37	40.23			X		X	Insufficient	Y	E				Insufficient
641	2021-05-11		14.34	13.66	21	Y	E	X	H	X	B.1.1.7	Y	E	K	H	N	B.1.1.7		1	1		1		1
642	2021-05-11		31.96	N/A	38.96		E	X		X	Insufficient	N	E		H	N	Insufficient			1
643	2021-05-11		20.21	18.69	26.45	Y	E	X	H	X	B.1.1.7	Y	E		H	N	B.1.1.7		1	1		1		1
644	2021-05-11		23.51	21.31	29.41	Y	E	X	H	X	B.1.1.7	Y	E	K	H	N	B.1.1.7		1	1		1		1
645	2021-05-11		13.01	11.74	19.375	Y	E	X	H	X	B.1.1.7	Y	E	K	H	N	B.1.1.7		1	1		1		1
646	2021-05-11		15.48	14.86	22.17	Y	E	X	H	X	B.1.1.7	Y	E	K	H	N	B.1.1.7		1	1		1		1
647	2021-05-11		30.89	N/A	37.89		E	X		X	Insufficient	N	E		H	N	Insufficient			1
648	2021-05-11		16.62	18.2	24.41	N	E	X	H	X	Other	N	E	K	H	N	Other		1	1		1		1
649	2021-05-11		29.06	25.24	34.15		E	X		X	Insufficient						Insufficient
650	2021-05-12		13.81	12.34	20.075	Y	X	X	H	X	B.1.1.7	Y	E		H	N	B.1.1.7		1			1		1
651	2021-05-12		13.88	13.38	20.63	Y	X	X	H	X	B.1.1.7	Y	E	K	H	N	B.1.1.7		1			1		1
652	2021-05-12		14.38	14.07	21.225	Y	X	X	H	X	B.1.1.7	Y	E	K	H	N	B.1.1.7		1			1		1
653	2021-05-12		24.52	18.13	28.325	Y	X	X	H	X	B.1.1.7	Y	E		H	N	B.1.1.7		1			1		1
654	2021-05-12		12.5	12.16	19.33	Y	X	X	H	X	B.1.1.7	Y	E	K	H	N	B.1.1.7		1			1		1
655	2021-05-12		15.18	13.94	21.56	Y	X	X	H	X	B.1.1.7	Y	E	K	H	N	B.1.1.7		1			1		1
656	2021-05-12		20.43	19.58	27.005	Y	X	X	H	X	B.1.1.7	Y	E		H		Insufficient		1			1
657	2021-05-12		21.96	23.11	29.535	N	X	X		X	Insufficient	N	E		H	N	Insufficient		1
658	2021-05-13		32.14	27.47	36.805		E	X		X	Insufficient						Insufficient
659	2021-05-13		16.02	15.01	22.515	Y	E	X	H	X	B.1.1.7	Y	E	K	H	N	B.1.1.7		1	1		1		1
660	2021-05-13		12.46	11.64	19.05	Y	E	X	H	X	B.1.1.7	Y	E	K	H	N	B.1.1.7		1	1		1		1
661	2021-05-13		14.7	13.87	21.285	Y	E	X	H	X	B.1.1.7	Y	E	K	H	N	B.1.1.7		1	1		1		1
662	2021-05-13		18.17	17.39	24.78	Y	E	X	H	X	B.1.1.7	Y	E	K	H	N	B.1.1.7		1	1		1		1
663	2021-05-13		33.09	N/A	40.09		E	X		X	Insufficient						Insufficient
664	2021-05-13		23.54	22.6	30.07	Y	E	X	H	X	B.1.1.7	Y	E		H	N	B.1.1.7		1	1		1		1
665	2021-05-13		25.12	24.09	31.605	Y	E	X	H	X	B.1.1.7	Y	E		H	N	B.1.1.7		1	1		1		1
666	2021-05-13		26.35	18.1	29.225	Y	E	X	H	X	B.1.1.7	Y	E		H	N	B.1.1.7		1	1		1		1
667	2021-05-14		27.27	28.94	35.105		E	X		X	Insufficient	Y	E		H	N	B.1.1.7			1
668	2021-05-14		21.65	20.5	28.075	Y	E	X	H	X	B.1.1.7	Y	E		H	N	B.1.1.7		1	1		1		1
669	2021-05-14		15.15	14.78	21.965	Y	E	X	H	X	B.1.1.7	Y	E	K	H	N	B.1.1.7		1	1		1		1
670	2021-05-14		21.58	20.81	28.195	Y	E	X	H	X	B.1.1.7	Y	E	K	H	N	B.1.1.7		1	1		1		1
671	2021-05-14		21.44	20.94	28.19	Y	E	X	H	X	B.1.1.7	Y	E		H	N	B.1.1.7		1	1		1		1
672	2021-05-14		30.04	28.14	36.09		E	X		X	Insufficient	Y	E		H	N	B.1.1.7			1
673	2021-05-14		24.54	23.43	30.985	Y	E	X	H	X	B.1.1.7	Y	E		H	N	B.1.1.7		1	1		1		1
674	2021-05-14		14.15	13.25	20.7	Y	K	X	H	X	B.1.1.7+E484K	Y	K	K	H	N	B.1.1.7+E484K		1	1		1		1
675	2021-05-14		26.05	24.55	32.3	Y	E	X	H	X	B.1.1.7	Y	E		H	N	B.1.1.7		1	1		1		1
676	2021-05-15		12.14	11.57	18.855	Y	E	X	H	X	B.1.1.7	Y	E		H	N	B.1.1.7		1	1		1		1
677	2021-05-15		25.1	24.12	31.61	Y	E	X	H	X	B.1.1.7	Y	E		H	N	B.1.1.7		1	1		1		1
678	2021-05-15		34.79	26.11	37.45		E	X		X	Insufficient	Y	E		H	N	B.1.1.7			1
679	2021-05-15		16.61	15.78	23.195	Y	E	X	H	X	B.1.1.7	Y	E		H	N	B.1.1.7		1	1		1		1
680	2021-05-15		N/A	31.22	38.22		E	X		X	Insufficient						Insufficient
681	2021-05-16		23.88	21.88	29.88	Y	E	X	H	X	B.1.1.7	Y	E		H	N	B.1.1.7		1	1		1		1
682	2021-05-16		18.49	17.57	25.03	Y	E	X	H	X	B.1.1.7	Y	E		H	N	B.1.1.7		1	1		1		1
683	2021-05-16		20.97	20.31	27.64	Y	E	X	H	X	B.1.1.7	Y	E		H	N	B.1.1.7		1	1		1		1
684	2021-05-16		29.47	28.29	35.88	Y	E	X		X	Insufficient						Insufficient
685	2021-05-16		12.19	11.72	18.955	Y	E	X	H	X	B.1.1.7	Y	E		H	N	B.1.1.7		1	1		1		1
686	2021-05-16		25.17	24.4	31.785	Y	E	X	H	X	B.1.1.7	Y	E		H	N	B.1.1.7		1	1		1		1
687	2021-05-16		13.6	13.14	20.37	Y	E	X	H	X	B.1.1.7	Y	E		H	N	B.1.1.7		1	1		1		1
688	2021-05-16		25.05	22.23	30.64	Y	E	X	H	X	B.1.1.7	Y	E		H	N	B.1.1.7		1	1		1		1
689	2021-05-16		14.24	13.35	20.795	Y	E	X	H	X	B.1.1.7	Y	E		H	N	B.1.1.7		1	1		1		1
690	2021-05-17		21.61	20.79	28.2	Y	E	X	H	X	B.1.1.7	Y	E	K	H	N	B.1.1.7		1	1		1		1
691	2021-05-17		16.87	16.33	23.6	Y	E	X	H	X	B.1.1.7	Y	E	K	H	N	B.1.1.7		1	1		1		1
692	2021-05-17		13.38	12.3	19.84	Y	E	X	H	X	B.1.1.7	Y	E	K	H	N	B.1.1.7		1	1		1		1
693	2021-05-17		17.33	16.76	24.045	Y	E	X	H	X	B.1.1.7	Y	E	K	H	N	B.1.1.7		1	1		1		1
694	2021-05-17		21.56	20.76	28.16	Y	E	X	H	X	B.1.1.7	Y	E	K	H	N	B.1.1.7		1	1		1		1
695	2021-05-17		17.54	17.06	24.3	Y	E	X	H	X	B.1.1.7	Y	E		H	N	B.1.1.7		1	1		1		1
696	2021-05-17		26.14	25.05	32.595		E	X		X	Insufficient	Y	E		H	N	B.1.1.7			1
697	2021-05-17		14.96	14.44	21.7	Y	E	X	H	X	B.1.1.7	Y	E	K	H	N	B.1.1.7		1	1		1		1
698	2021-05-17		10.51	10.8	17.655	Y	E	X	H	X	B.1.1.7	Y	E	K	H	N	B.1.1.7		1	1		1		1
699	2021-05-18		14.96	14.17	21.565	Y	E	X	H	X	B.1.1.7	Y	E		H	N	B.1.1.7		1	1		1		1
700	2021-05-18		23.09	22.61	29.85	Y	E	X	H	X	B.1.1.7	Y	E		H	N	B.1.1.7		1	1		1		1
701	2021-05-18		28	27.21	34.605		E	X		X	Insufficient	Y	E		H	N	B.1.1.7			1
702	2021-05-18		20.81	21.27	28.04	Y	E	X	H	X	B.1.1.7	Y	E	K	H	N	B.1.1.7		1	1		1		1
703	2021-05-18		24.31	23.21	30.76	Y	E	X	H	X	B.1.1.7	Y	E	K	H	N	B.1.1.7		1	1		1		1
704	2021-05-18		12.43	11.81	19.12	Y	E	X	H	X	B.1.1.7	Y	E	K	H	N	B.1.1.7		1	1		1		1
705	2021-05-18		27.35	25.78	33.565	Y	E	X	H	X	B.1.1.7	Y	E		H	N	B.1.1.7		1	1		1		1
706	2021-05-18		15.12	13.57	21.345	Y	E	X	H	X	B.1.1.7	Y	E	K	H	N	B.1.1.7		1	1		1		1
707	2021-05-19		14.65	14.03	21.34	Y	E	X	H	X	B.1.1.7	Y	E		H	N	B.1.1.7		1	1		1		1
708	2021-05-19		22.11	21.13	28.62	Y	E	X	H	X	B.1.1.7	Y	E			N	Insufficient		1	1
709	2021-05-19		26.19	25.05	32.62		E	X		X	Insufficient						Insufficient
710	2021-05-19		21.35	19.62	27.485	Y	E	X	H	X	B.1.1.7	Y	E		H	N	B.1.1.7		1	1		1		1
711	2021-05-19		17.39	15.65	23.52	Y	E	X	H	X	B.1.1.7	Y	E		H	N	B.1.1.7		1	1		1		1
712	2021-05-19		24.21	22.47	30.34	Y	E	X	H	X	B.1.1.7				H		Insufficient					1
713	2021-05-19		27.37	25.24	33.305	Y	E	X		X	Insufficient						Insufficient
714	2021-05-19		18.5	17.58	25.04	Y	E	X	H	X	B.1.1.7	Y	E		H	N	B.1.1.7		1	1		1		1
715	2021-05-19		13.94	13.64	20.79	Y	E	X	H	X	B.1.1.7	Y	E		H	N	B.1.1.7		1	1		1		1
716	2021-05-19		20.08	19.94	27.01	Y	E	X	H	X	B.1.1.7	Y	E		H	N	B.1.1.7		1	1		1		1
717	2021-05-19		14.08	13.63	20.855	Y	E	X	H	X	B.1.1.7	Y	E		H	N	B.1.1.7		1	1		1		1
718	2021-05-19		14.15	13.72	20.935	Y	E	X	H	X	B.1.1.7	Y	E		H	N	B.1.1.7		1	1		1		1
719	2021-05-19		23.09	22.43	29.76	Y	E	X	H	X	B.1.1.7	Y	E		H	N	B.1.1.7		1	1		1		1
720	2021-05-19		13.34	12.34	19.84	Y	E	X	H	X	B.1.1.7	Y	E		H	N	B.1.1.7		1	1		1		1
721	2021-05-19		16.13	15.53	22.83	Y	E	X	H	X	B.1.1.7	Y	E		H	N	B.1.1.7		1	1		1		1
722	2021-05-20		25.68	24.91	32.295		E	X		X	Insufficient	Y	E		H	N	B.1.1.7			1
723	2021-05-20		18.36	18.01	25.185	Y	K	X	H	X	B.1.1.7+E484K	Y	K	K	H	N	B.1.1.7+E484K		1	1		1		1
724	2021-05-21		19.06	18.66	26.06		E	X		X	Insufficient	Y	E	K	H	N	B.1.1.7			1
725	2021-05-21		23.06	22.33	29.695	Y	E	X	H	X	B.1.1.7	Y	E		H	N	B.1.1.7		1	1		1		1
726	2021-05-21		14.95	13.78	21.365	Y	E	X	H	X	B.1.1.7	Y	E	K	H	N	B.1.1.7		1	1		1		1
727	2021-05-21		18.44	17.96	25.2	Y	E	X	H	X	B.1.1.7	Y	E	K	H	N	B.1.1.7		1	1		1		1
728	2021-05-21		12.15	11.55	18.85	Y	E	X	H	X	B.1.1.7	Y	E	K	H	N	B.1.1.7		1	1		1		1
729	2021-05-22		24.5	23.16	30.83	Y	E	X		X	Insufficient	Y	E	K	H	N	B.1.1.7		1	1
730	2021-05-22		14.34	14.14	21.14	Y	E	X	H	X	B.1.1.7	Y	E	K	H	N	B.1.1.7		1	1		1		1
731	2021-05-22		16.83	16.44	23.635	Y	E	X	H	X	B.1.1.7	Y	E	K	H	N	B.1.1.7		1	1		1		1
732	2021-05-22		25.06	24.91	31.985	Y	E	X		X	Insufficient						Insufficient
733	2021-05-23		N/A	28.06	35.06	Y	E	X		X	Insufficient						Insufficient
734	2021-05-23		18.25	17.04	24.645	Y	E	X	H	X	B.1.1.7	Y	E	K	H	N	B.1.1.7		1	1		1		1
735	2021-05-23		21.43	14.05	24.74	Y	E	X	H	X	B.1.1.7	Y	E	K	H	N	B.1.1.7		1	1		1		1
736	2021-05-23		27.47	26.8	34.135	Y	E	X		X	Insufficient						Insufficient
737	2021-05-23		16.1	16.01	23.055	Y	E	X	H	X	B.1.1.7						Insufficient
738	2021-05-23		16.68	16.44	23.56	Y	E	X	H	X	B.1.1.7						Insufficient
739	2021-05-24		17.47	17.36	24.415	Y	E	X	H	X	B.1.1.7	Y	E	K	H	N	B.1.1.7		1	1		1		1
740	2021-05-24		14.92	14.88	21.9	Y	E	X	H	X	B.1.1.7	Y	E	K	H	N	B.1.1.7		1	1		1		1
741	2021-05-24		15.58	15.44	22.51	Y	E	X	H	X	B.1.1.7	Y	E	K	H	N	B.1.1.7		1	1		1		1
742	2021-05-24		21.88	21.24	28.56	Y	E	X	H	X	B.1.1.7	Y	E	K	H	N	B.1.1.7		1	1		1		1
743	2021-03-13		34.29	N/A	41.29						Insufficient						Insufficient
744	2021-03-18		38	31.76	41.88						Insufficient						Insufficient
745	2021-03-21		34.52	30.23	39.375						Insufficient						Insufficient
746	2021-03-22		36.58	38	44.29						Insufficient						Insufficient
747	2021-03-24		38	38	45						Insufficient						Insufficient
748	2021-03-25		38	36.95	44.475						Insufficient						Insufficient
749	2021-03-30		31.15	30.23	37.69						Insufficient						Insufficient
750	2021-04-03		33.03	36.15	41.59						Insufficient						Insufficient
751	2021-04-06		38	30.33	41.165						Insufficient						Insufficient
752	2021-04-10		38	31.21	41.605						Insufficient						Insufficient
753	2021-04-12		33.86	38	42.93						Insufficient						Insufficient
754	2021-04-14		38	26.58	39.29						Insufficient						Insufficient
755	2021-04-16		32.16	30.62	38.39						Insufficient						Insufficient
756	2021-04-21		33.06	30	38.53						Insufficient						Insufficient
757	2021-04-22		38	37.53	44.765						Insufficient						Insufficient
758	2021-04-26		38	28.13	40.065						Insufficient						Insufficient
759	2021-04-27		38	30.64	41.32						Insufficient						Insufficient
760	2021-04-28		32.82	30.18	38.5						Insufficient						Insufficient
761	2021-04-29		38	33.35	42.675						Insufficient						Insufficient
762	2021-05-03		33.64	38	42.82						Insufficient						Insufficient
763	2021-05-04		38	38	45						Insufficient						Insufficient
764	2021-05-05		38	31.5	41.75						Insufficient						Insufficient
765	2021-05-06		33.29	31.26	39.275						Insufficient						Insufficient
766	2021-05-12		32.54	31.23	38.885						Insufficient						Insufficient
767	2021-05-12		38	38	45						Insufficient						Insufficient
768	2021-05-14		38	27.95	39.975						Insufficient						Insufficient
769	2021-05-14		38	33.56	42.78						Insufficient						Insufficient
770	2021-05-14		38	30.25	41.125						Insufficient						Insufficient
771	2021-05-15		38	29.87	40.935						Insufficient						Insufficient
772	2021-05-16		38	31.18	41.59						Insufficient						Insufficient
773	2021-05-16		34.72	38	43.36						Insufficient						Insufficient
774	2021-05-18		34.6	38	43.3						Insufficient						Insufficient
775	2021-05-22		38	30.41	41.205						Insufficient						Insufficient
